# Supplementary material for: Can digital economy foster synergistic increases in green innovation and corporate value? Evidence from China
Source: PLoS One. 2024 Jun 13;19(6):e0304625. doi: 10.1371/journal.pone.0304625 (PMC11175525; doi:10.1371/journal.pone.0304625)
Supplement: S1 Data — (XLSX) [file pone.0304625.s001.xlsx]

## Sheet: Sheet1
id	year	CD	CD_S	CD_C	CD_1	CD_S1	CD_C1	IV	GRO	ROA	DE_2	DE	DT	UT	TP	MI	ER	BZ	SCA	TIM	DEB	LCR	DLD	province	indcode
1	2011	0.45085	0.424172	0.440908	0.338751	0.0302274	0.357911	60.4	3.55757	0.0391603	9.31803	0.204664	0	0	0	7.88	1.83936	0	26.4143	3.17805	0.770997	3.18392	0.363636	9	11
1	2012	0.4708	0.487927	0.393938	0.0329708	0.0329708	0.0329708	63.1	2.69927	0.0413477	9.15186	0.267927	0	0	0	8.33	2.31687	0	26.6603	3.21888	0.783163	3.19582	0.363636	9	11
1	2013	0.0270936	0.0270936	0.0270936	0.0270936	0.0270936	0.0270936	66	2.26917	0.0381831	9.24038	0.343012	1.09861	0	1.09861	8.64	2.40077	0	26.8954	3.2581	0.77997	3.14829	0.363636	9	11
1	2014	0.327019	0.0252617	0.334929	0.357991	0.327019	0.354981	68.5	2.7537	0.037937	9.18492	0.367325	2.56495	0	2.56495	9.3	2.48915	0	26.9546	3.29584	0.772046	3.66063	0.363636	9	11
1	2016	0.265877	0.287138	0.023074	0.023074	0.023074	0.023074	74	1.92058	0.0341292	9.40393	0.408241	1.09861	0.693147	0.693147	9.86	2.02054	0	27.4455	3.3673	0.805367	4.06739	0.363636	9	11
1	2017	0.302302	0.326475	0.0262351	0.348687	0.33797	0.310005	76.2	1.66011	0.031929	9.3889	0.486126	1.38629	1.38629	0	10.2	2.4031	0	27.784	3.4012	0.839813	4.24178	0.363636	9	11
2	2011	0.0485344	0.0485344	0.0485344	0.543913	0.0485344	0.574677	60.4	0.136697	0.04683	9.31803	0.204664	0	0	0	7.88	1.83936	0	19.0952	3.2581	0.294935	3.77923	0.375	9	3
2	2012	0.569796	0.0492578	0.588536	0.0492578	0.0492578	0.0492578	63.1	2.15246	0.0405064	9.15186	0.267927	0	0	0	8.33	2.31687	0	19.0778	3.29584	0.232528	3.67284	0.333333	9	3
2	2013	0.0454266	0.0454266	0.0454266	0.0454266	0.0454266	0.0454266	66	0.080396	0.0239385	9.24038	0.343012	0	0	0	8.64	2.40077	0	19.3051	3.3322	0.403239	3.72883	0.333333	9	3
2	2014	0.040765	0.040765	0.040765	0.040765	0.040765	0.040765	68.5	0.533648	0.0461886	9.18492	0.367325	0	0	0	9.3	2.48915	0	19.6394	3.3673	0.534754	3.60424	0.333333	9	3
2	2015	0.0455122	0.0455122	0.0455122	0.0455122	0.0455122	0.0455122	72.4	0.075325	0.0171999	9.28998	0.417204	0	0	0	9.68	2.36489	0	19.8037	3.4012	0.590402	3.96615	0.333333	9	3
2	2016	0.0490385	0.0490385	0.0490385	0.0490385	0.0490385	0.0490385	74	-0.392617	0.17753	9.40393	0.408241	0	0	0	9.86	2.02054	0	19.2259	3.43399	0.203456	4.00541	0.333333	9	3
2	2017	0.046572	0.046572	0.046572	0.046572	0.046572	0.046572	76.2	0.62091	0.0219169	9.3889	0.486126	1.38629	0	1.38629	10.2	2.4031	0	19.4096	3.46574	0.315247	4.04677	0.333333	9	3
2	2018	0.0447812	0.0447812	0.0447812	0.0447812	0.0447812	0.0447812	78.4	0.088536	-0.0615435	9.34163	0.602473	2.30259	0.693147	2.19722	10.56	1.90516	0	19.6768	3.49651	0.477966	4.13946	0.333333	9	3
2	2019	0.0315089	0.0315089	0.0315089	0.0315089	0.0315089	0.0315089	80.5	-0.789139	-0.00241152	9.42634	0.698737	3.4012	2.07944	3.13549	10.92	1.98512	0	21.1251	3.52636	0.0602434	4.01604	0.333333	9	9
2	2020	0.0354133	0.0354133	0.0354091	0.0354133	0.0354091	0.0354091	82.6	0.428387	0.0396468	9.4428	0.759788	4.07754	3.43399	3.3673	11.3	1.68997	0	21.1702	3.55535	0.0682637	4.09884	0.375	9	9
3	2012	0.0452273	0.0452273	0.0452273	0.0452273	0.0452273	0.0452273	63.1	2.23878	0.0166868	9.15186	0.267927	0	0	0	8.33	2.31687	0	21.0007	3.13549	0.483142	3.43952	0.333333	9	11
3	2013	0.0399036	0.0399036	0.0399036	0.0399036	0.0399036	0.0399036	66	1.01552	-0.0356241	9.24038	0.343012	0	0	0	8.64	2.40077	0	20.8961	3.17805	0.474831	3.42967	0.333333	9	11
3	2014	0.0384132	0.0384132	0.0384132	0.0384132	0.0384132	0.0384132	68.5	0.412305	0.0315834	9.18492	0.367325	0	0	0	9.3	2.48915	0	21.0356	3.21888	0.509964	3.3275	0.333333	9	11
3	2015	0.592171	0.565911	0.56841	0.611532	0.590038	0.592396	72.4	3.05083	-0.0246269	9.28998	0.417204	0	0	0	9.68	2.36489	0	21.509	3.2581	0.44704	3.4454	0.333333	9	11
3	2016	0.566924	0.465216	0.571804	0.529781	0.514969	0.494675	74	-0.181743	0.0462808	9.40393	0.408241	0	0	0	9.86	2.02054	0	21.6504	3.29584	0.463708	3.49745	0.333333	9	14
3	2017	0.495576	0.515603	0.411695	0.525694	0.507218	0.508204	76.2	0.958765	0.0078761	9.3889	0.486126	0	0	0	10.2	2.4031	0	21.7921	3.3322	0.517747	3.49759	0.333333	9	14
3	2018	0.502857	0.486428	0.489066	0.435273	0.0327058	0.458681	78.4	-0.055206	0.050217	9.34163	0.602473	0	0	0	10.56	1.90516	0	21.8616	3.3673	0.49404	3.42143	0.357143	9	14
3	2019	0.454393	0.463008	0.391061	0.371104	0.0331601	0.391061	80.5	-0.789139	0.0588747	9.42634	0.698737	0	0	0	10.92	1.98512	0	21.8324	3.4012	0.425337	3.41128	0.416667	9	14
3	2020	0.493523	0.484462	0.459054	0.491696	0.447979	0.486538	82.6	1.13129	-0.156701	9.4428	0.759788	0	0	0	11.3	1.68997	0	21.6268	3.43399	0.460089	3.18498	0.357143	9	14
4	2011	0.0322902	0.0322902	0.0322902	0.0322902	0.0322902	0.0322902	60.4	0.341916	0.0521651	9.31803	0.204664	0	0	0	7.88	1.83936	0	22.8422	3.13549	0.652855	3.89535	0.333333	9	11
4	2012	0.03636	0.03636	0.03636	0.03636	0.03636	0.03636	63.1	1.03996	0.0673805	9.15186	0.267927	1.09861	1.09861	0	8.33	2.31687	0	22.9579	3.17805	0.620165	3.99075	0.333333	9	11
4	2013	0.0317823	0.0317823	0.0317823	0.0317823	0.0317823	0.0317823	66	5.75093	0.0700239	9.24038	0.343012	0.693147	0.693147	0	8.64	2.40077	0	23.0227	3.21888	0.579972	4.02237	0.333333	9	11
4	2014	0.0301274	0.0301274	0.0301274	0.0301274	0.0301274	0.0301274	68.5	9.60123	0.0436011	9.18492	0.367325	0	0	0	9.3	2.48915	0	23.1874	3.2581	0.64142	3.7585	0.333333	9	11
4	2015	0.0320893	0.0320893	0.0320893	0.0320893	0.0320893	0.0320893	72.4	3.76894	0.0345405	9.28998	0.417204	0	0	0	9.68	2.36489	0	23.2651	3.29584	0.646151	3.75171	0.375	9	11
4	2016	0.0303057	0.0303057	0.0303057	0.0303057	0.0303057	0.0303057	74	6.98913	0.0610367	9.40393	0.408241	0	0	0	9.86	2.02054	0	23.3012	3.3322	0.610499	3.73429	0.375	9	11
4	2018	0.0281399	0.0281399	0.0281399	0.0281399	0.0281399	0.0281399	78.4	0.705259	0.0681943	9.34163	0.602473	0	0	0	10.56	1.90516	0	23.3287	3.4012	0.528236	3.79226	0.428571	9	11
4	2019	0.026862	0.026862	0.026862	0.026862	0.026862	0.026862	80.5	0.750509	0.0535438	9.42634	0.698737	0	0	0	10.92	1.98512	0	23.4798	3.43399	0.544612	3.81389	0.428571	9	11
4	2020	0.0276739	0.0276739	0.0276641	0.0276739	0.0276641	0.0276641	82.6	2.31466	0.0584972	9.4428	0.759788	0	0	0	11.3	1.68997	0	23.4599	3.46574	0.492185	3.81538	0.333333	9	11
5	2012	0.0499495	0.0499495	0.0499495	0.0499495	0.0499495	0.0499495	63.1	-0.099303	0.00561404	9.15186	0.267927	0	0	0	8.33	2.31687	0	20.4871	3.21888	0.624158	3.78466	0.333333	9	8
5	2013	0.0454842	0.0454842	0.0454842	0.0454842	0.0454842	0.0454842	66	1.8765	0.0286392	9.24038	0.343012	0	0	0	8.64	2.40077	0	20.304	3.2581	0.462754	3.89518	0.375	9	8
5	2014	0.041616	0.041616	0.041616	0.041616	0.041616	0.041616	68.5	0.762953	-0.0490254	9.18492	0.367325	0.693147	0.693147	0	9.3	2.48915	0	20.339	3.29584	0.474294	3.88822	0.5	9	8
5	2015	0.0457076	0.0457076	0.0457076	0.0457076	0.0457076	0.0457076	72.4	-0.69217	0.0275601	9.28998	0.417204	2.77259	1.60944	2.48491	9.68	2.36489	11.5129	19.9901	3.3322	0.223847	3.69733	0.375	9	8
5	2016	0.0464629	0.0464629	0.0464629	0.0464629	0.0464629	0.0464629	74	-0.037766	0.158579	9.40393	0.408241	2.56495	2.19722	1.60944	9.86	2.02054	0	20.0584	3.3673	0.149962	3.83956	0.333333	9	8
5	2018	0.0463991	0.0463991	0.0463991	0.0463991	0.0463991	0.0463991	78.4	0.031742	-0.360192	9.34163	0.602473	1.66348	1.19451	0.828302	10.56	1.90516	0	20.1158	3.43399	0.643431	3.78287	0.333333	9	11
5	2019	0.0459326	0.0459326	0.0459326	0.0459326	0.0459326	0.0459326	80.5	0.089103	0.0416514	9.42634	0.698737	1.38104	0.597253	0.963457	10.92	1.98512	0	20.0953	3.46574	0.601261	3.87269	0.4	9	11
5	2020	0.0479752	0.0479752	0.0479743	0.0479752	0.0479743	0.0479743	82.6	-0.061902	-0.337652	9.4428	0.759788	1.09861	0	1.09861	11.3	1.68997	0	19.7137	3.49651	0.813932	3.88733	0.4	9	11
6	2013	0.0410068	0.0410068	0.0410068	0.0410068	0.0410068	0.0410068	66	-0.044484	0.0363182	9.24038	0.343012	0	0	0	8.64	2.40077	0	20.2559	3.21888	0.100605	4.24117	0.428571	9	8
6	2014	0.0422242	0.0422242	0.0422242	0.0422242	0.0422242	0.0422242	68.5	-0.041673	0.0115224	9.18492	0.367325	0	0	0	9.3	2.48915	0	20.3288	3.2581	0.112276	4.21355	0.428571	9	8
6	2015	0.472719	0.0365629	0.483809	0.518143	0.419789	0.534413	76.5	1.01114	0.052909	8.95841	0.586331	1.60944	1.38629	0.693147	8.89	3.09124	0	22.0012	3.29584	0.189809	4.1062	0.428571	1	3
6	2016	0.401525	0.433633	0.0348461	0.493815	0.0348461	0.521071	77.8	1.21873	0.0647582	9.12652	0.564752	1.60944	1.38629	0.693147	9.14	2.99453	0	22.8265	3.3322	0.246583	3.7241	0.428571	1	3
6	2017	0.540724	0.506193	0.5288	0.540631	0.467024	0.554502	79	2.29145	0.0833099	8.89864	0.639441	2.70805	1.94591	2.19722	9.42	3.38137	0	23.0915	3.3673	0.326949	3.79311	0.428571	1	3
6	2018	0.49937	0.477431	0.490027	0.465019	0.415554	0.467313	80.3	1.27946	0.0326656	9.13906	0.772674	3.46574	3.17805	2.19722	9.7	1.23321	0	23.0714	3.4012	0.29251	3.99255	0.333333	1	3
6	2019	0.410518	0.372808	0.396416	0.465007	0.445751	0.45732	81.5	1.64611	0.0379771	9.14772	0.895462	2.83321	2.63906	1.38629	10	0.245865	0	23.2119	3.43399	0.370962	3.8898	0.333333	1	3
6	2020	0.444548	0.355616	0.449542	0.483399	0.479482	0.476456	82.7	0.829526	-0.0695314	9.2967	0.982197	1.94591	1.38629	1.38629	10.3	-0.109789	0	23.2749	3.46574	0.480167	3.88917	0.333333	1	3
7	2011	0.553501	0.54606	0.515928	0.573931	0.533229	0.568769	60.4	1.52819	0.0322796	9.31803	0.204664	0	0	0	7.88	1.83936	14.5087	23.1901	3.09104	0.650402	3.50139	0.333333	9	19
7	2012	0.557493	0.550992	0.529025	0.573399	0.545383	0.556753	63.1	0.33061	0.0233311	9.15186	0.267927	0	0	0	8.33	2.31687	13.3847	23.3013	3.13549	0.643669	3.40534	0.375	9	19
7	2013	0.541057	0.483142	0.542853	0.507448	0.476326	0.503235	66	0.490341	0.0326299	9.24038	0.343012	0.693147	0	0.693147	8.64	2.40077	12.936	23.3342	3.17805	0.628798	3.35504	0.375	9	19
7	2014	0.510286	0.532939	0.445572	0.486181	0.461096	0.472249	68.5	0.945968	0.0320905	9.18492	0.367325	1.09861	0	1.09861	9.3	2.48915	14.653	23.4128	3.21888	0.628934	3.22531	0.428571	9	19
7	2015	0.509945	0.497635	0.489527	0.476535	0.433193	0.473498	72.4	0.525923	0.0533235	9.28998	0.417204	1.60944	0	1.60944	9.68	2.36489	14.9569	23.6199	3.2581	0.638202	3.1935	0.428571	9	19
7	2016	0.39929	0.384321	0.364932	0.485266	0.482959	0.461815	74	0.593815	0.0193999	9.40393	0.408241	2.30259	2.07944	1.09861	9.86	2.02054	0	23.797	3.29584	0.623791	3.10989	0.333333	9	19
7	2017	0.427407	0.388145	0.425189	0.439372	0.404693	0.44798	76.2	0.111925	0.0119238	9.3889	0.486126	2.07944	1.94591	0.693147	10.2	2.4031	0	24.0231	3.3322	0.633121	3.12783	0.333333	9	19
7	2018	0.428184	0.32862	0.435657	0.425707	0.398974	0.432855	78.4	1.19188	0.0222806	9.34163	0.602473	2.07944	1.94591	0.693147	10.56	1.90516	0	24.1194	3.3673	0.649896	3.34276	0.333333	9	19
7	2019	0.432646	0.368493	0.431075	0.481572	0.459526	0.484344	80.5	0.114958	0.0235638	9.42634	0.698737	2.07944	1.94591	0.693147	10.92	1.98512	0	24.1314	3.4012	0.645559	3.36215	0.375	9	19
7	2020	0.506447	0.386749	0.515175	0.532491	0.511003	0.544016	82.6	0.234423	0.0335186	9.4428	0.759788	1.79176	1.60944	0.693147	11.3	1.68997	0	24.1845	3.43399	0.584217	3.46594	0.333333	9	19
8	2013	0.0411791	0.0411791	0.0411791	0.0411791	0.0411791	0.0411791	75.2	1.08376	0.00370772	9.02051	0.479286	0.693147	0	0.693147	9.12	2.28509	0	20.7507	3.2581	0.358152	4.00623	0.363636	1	3
8	2014	0.0398198	0.0398198	0.0398198	0.0398198	0.0398198	0.0398198	75.3	3.16692	-0.0936541	8.98042	0.520671	0.693147	0	0.693147	9.37	2.81273	0	20.5054	3.29584	0.314128	3.91692	0.4	1	3
8	2015	0.030103	0.030103	0.030103	0.030103	0.030103	0.030103	76.5	1.88863	0.00386931	8.95841	0.586331	0.693147	0	0.693147	8.89	3.09124	0	22.3646	3.3322	0.579577	3.86735	0.4	1	5
8	2016	0.0287482	0.0287482	0.0287482	0.0287482	0.0287482	0.0287482	74	1.34787	0.00802246	9.40393	0.408241	0	0	0	9.86	2.02054	0	22.3029	3.3673	0.544721	3.8141	0.363636	9	5
8	2017	0.0330636	0.0330636	0.0330636	0.0330636	0.0330636	0.0330636	76.2	-0.678435	-0.33815	9.3889	0.486126	0	0	0	10.2	2.4031	0	21.8563	3.4012	0.620116	3.74281	0.363636	9	5
8	2018	0.0331591	0.0331591	0.0331591	0.416377	0.382568	0.391049	78.4	0.98013	-0.221953	9.34163	0.602473	0	0	0	10.56	1.90516	0	21.9091	3.43399	0.819505	3.79493	0.4	9	5
8	2020	0.0336965	0.0336965	0.0336914	0.0336965	0.0336914	0.0336914	82.6	1.85869	0.0215585	9.4428	0.759788	0	0	0	11.3	1.68997	0	21.9879	3.49651	0.769527	3.80726	0.363636	9	5
9	2011	0.0333512	0.0333512	0.0333512	0.0333512	0.0333512	0.0333512	60.4	-0.196126	0.0735685	9.31803	0.204664	0	0	0	7.88	1.83936	0	21.9759	3.3673	0.676791	4.21169	0.333333	9	11
9	2012	0.0350778	0.0350778	0.0350778	0.0350778	0.0350778	0.0350778	63.1	0.959922	0.0948747	9.15186	0.267927	0	0	0	8.33	2.31687	0	22.0972	3.4012	0.619304	4.19954	0.333333	9	11
9	2013	0.0318921	0.0318921	0.0318921	0.0318921	0.0318921	0.0318921	66	0.029536	0.0776713	9.24038	0.343012	0	0	0	8.64	2.40077	0	22.0774	3.43399	0.534334	4.19617	0.333333	9	11
9	2014	0.0288924	0.0288924	0.0288924	0.0288924	0.0288924	0.0288924	68.5	0.464998	0.107512	9.18492	0.367325	0	0	0	9.3	2.48915	0	22.0799	3.46574	0.465632	4.19686	0.333333	9	11
9	2015	0.0292507	0.0292507	0.0292507	0.0292507	0.0292507	0.0292507	72.4	0.484644	0.0358056	9.28998	0.417204	0	0	0	9.68	2.36489	9.25913	22.2003	3.49651	0.520347	4.19756	0.333333	9	11
9	2016	0.0287666	0.0287666	0.0287666	0.0287666	0.0287666	0.0287666	74	8.70109	0.0533271	9.40393	0.408241	0	0	0	9.86	2.02054	0	22.6185	3.52636	0.637636	4.21307	0.333333	9	11
9	2017	0.0306943	0.0306943	0.0306943	0.0306943	0.0306943	0.0306943	76.2	-0.789139	0.115506	9.3889	0.486126	0	0	0	10.2	2.4031	0	22.4084	3.55535	0.458117	4.2114	0.375	9	11
9	2018	0.0290154	0.0290154	0.0290154	0.0290154	0.0290154	0.0290154	78.4	3.24674	0.101828	9.34163	0.602473	0.693147	0.693147	0	10.56	1.90516	0	22.4846	3.58352	0.425931	4.19736	0.333333	9	11
9	2019	0.0298147	0.0298147	0.0298147	0.0298147	0.0298147	0.0298147	80.5	10.2879	0.0688912	9.42634	0.698737	1.60944	1.60944	0	10.92	1.98512	0	23.1003	3.61092	0.696768	4.19723	0.333333	9	11
9	2020	0.0316993	0.0316993	0.0316931	0.354279	0.0316931	0.37376	82.6	6.06716	0.0599096	9.4428	0.759788	1.79176	1.79176	0	11.3	1.68997	0	23.2253	3.63759	0.690259	4.17084	0.333333	9	11
10	2011	0.598589	0.578238	0.590549	0.532233	0.484251	0.5274	60.4	-0.146683	0.0875258	9.31803	0.204664	0	0	0	7.88	1.83936	15.0858	23.4499	3.3322	0.521906	2.76203	0.333333	9	3
10	2012	0.547926	0.567858	0.458472	0.534887	0.443285	0.538147	63.1	-0.126558	0.025796	9.15186	0.267927	0	0	0	8.33	2.31687	14.4574	23.386	3.3673	0.493004	2.81345	0.333333	9	3
10	2013	0.458962	0.418888	0.44407	0.475611	0.463374	0.44498	66	-0.015382	0.107516	9.24038	0.343012	0	0	0	8.64	2.40077	13.8155	23.4366	3.4012	0.442868	2.76	0.333333	9	3
10	2014	0.387733	0.0299517	0.397112	0.446663	0.438169	0.420887	68.5	0.004925	0.0558769	9.18492	0.367325	0	0	0	9.3	2.48915	15.9742	23.4501	3.43399	0.442985	2.61794	0.333333	9	3
10	2015	0.461242	0.0324272	0.472063	0.469115	0.442749	0.456605	72.4	-0.000161	0.0349828	9.28998	0.417204	0.693147	0	0.693147	9.68	2.36489	15.1063	23.4742	3.46574	0.511696	3.46487	0.6	9	3
10	2016	0.466668	0.485569	0.408	0.452632	0.399955	0.460163	74	0.068861	0.0469024	9.40393	0.408241	1.60944	1.09861	1.09861	9.86	2.02054	15.1852	23.5651	3.49651	0.525907	3.50039	0.428571	9	3
10	2017	0.455004	0.0305059	0.466599	0.469138	0.350247	0.49161	76.2	0.084987	0.042418	9.3889	0.486126	1.60944	1.09861	1.09861	10.2	2.4031	0	23.6955	3.52636	0.55057	3.42453	0.333333	9	3
10	2018	0.428967	0.34139	0.434601	0.423699	0.388761	0.429542	78.4	-0.082598	0.0247046	9.34163	0.602473	1.38629	0	1.38629	10.56	1.90516	0	23.6737	3.55535	0.505634	3.41983	0.375	9	3
10	2019	0.414597	0.0291478	0.424323	0.435259	0.335048	0.452392	80.5	0.013325	0.0307902	9.42634	0.698737	1.60944	0	1.60944	10.92	1.98512	0	23.6248	3.58352	0.457957	3.47026	0.375	9	3
10	2020	0.494244	0.0331367	0.505758	0.370344	0.0331314	0.390723	82.6	0.052206	0.0454038	9.4428	0.759788	1.94591	0	1.94591	11.3	1.68997	0	23.6071	3.61092	0.406367	3.51709	0.333333	9	3
11	2011	0.0336605	0.0336605	0.0336605	0.0336605	0.0336605	0.0336605	60.4	2.32004	0.035961	9.31803	0.204664	0	0	0	7.88	1.83936	0	21.3096	2.99573	0.663812	3.75092	0.333333	9	11
11	2012	0.0389423	0.0389423	0.0389423	0.0389423	0.0389423	0.0389423	63.1	7.48487	0.0164192	9.15186	0.267927	0	0	0	8.33	2.31687	0	21.4266	3.04452	0.686526	3.73596	0.333333	9	11
11	2013	0.0363847	0.0363847	0.0363847	0.0363847	0.0363847	0.0363847	66	0.735221	0.0186017	9.24038	0.343012	0	0	0	8.64	2.40077	0	21.3613	3.09104	0.649425	3.81552	0.333333	9	11
11	2014	0.0334863	0.0334863	0.0334863	0.0334863	0.0334863	0.0334863	68.5	2.54268	0.0280692	9.18492	0.367325	0	0	0	9.3	2.48915	0	21.5283	3.13549	0.676601	3.67294	0.333333	9	11
11	2015	0.0361631	0.0361631	0.0361631	0.0361631	0.0361631	0.0361631	72.4	3.65548	0.0246074	9.28998	0.417204	0	0	0	9.68	2.36489	0	21.4982	3.17805	0.643892	3.92046	0.333333	9	11
11	2016	0.0368485	0.0368485	0.0368485	0.0368485	0.0368485	0.0368485	74	8.10157	0.0155366	9.40393	0.408241	0	0	0	9.86	2.02054	0	21.3512	3.21888	0.575952	3.98519	0.333333	9	11
11	2017	0.0347152	0.0347152	0.0347152	0.0347152	0.0347152	0.0347152	76.2	-0.328108	0.00718993	9.3889	0.486126	0	0	0	10.2	2.4031	0	21.1474	3.2581	0.476437	3.84734	0.333333	9	11
11	2018	0.0339047	0.0339047	0.0339047	0.0339047	0.0339047	0.0339047	78.4	1.67595	0.0805957	9.34163	0.602473	0	0	0	10.56	1.90516	0	21.3742	3.29584	0.504366	3.69453	0.333333	9	11
11	2019	0.0328446	0.0328446	0.0328446	0.0328446	0.0328446	0.0328446	80.5	10.2879	0.016291	9.42634	0.698737	0	0	0	10.92	1.98512	0	21.4025	3.3322	0.515342	3.70824	0.333333	9	11
11	2020	0.0323194	0.0323194	0.0323136	0.0323194	0.0323136	0.0323136	82.6	4.9077	0.00375343	9.4428	0.759788	0	0	0	11.3	1.68997	0	21.6127	3.3673	0.608096	3.77407	0.333333	9	11
12	2011	0.467544	0.402677	0.476157	0.478204	0.481463	0.465862	60.4	0.057168	0.00143019	9.31803	0.204664	2.19722	0	2.19722	7.88	1.83936	0	23.551	3.46574	0.749408	3.43115	0.428571	9	3
12	2012	0.521913	0.528702	0.515312	0.512521	0.500398	0.506278	63.1	0.148739	0.00274339	9.15186	0.267927	1.94591	0.693147	1.79176	8.33	2.31687	0	23.5304	3.49651	0.743593	3.4028	0.428571	9	3
12	2014	0.437287	0.421148	0.439092	0.435285	0.435396	0.429973	68.5	0.17477	0.00360709	9.18492	0.367325	1.60944	0.693147	1.38629	9.3	2.48915	0	23.5434	3.55535	0.743884	3.63818	0.428571	9	3
12	2015	0.505537	0.522937	0.478963	0.518221	0.528744	0.451662	72.4	-0.071362	-0.0895307	9.28998	0.417204	2.99573	0.693147	2.94444	9.68	2.36489	0	23.38	3.58352	0.784184	3.71282	0.6	9	3
12	2016	0.441751	0.477076	0.0278611	0.471293	0.486638	0.368665	74	-0.054268	0.00534563	9.40393	0.408241	2.94444	0.693147	2.89037	9.86	2.02054	0	23.5707	3.61092	0.807546	3.72631	0.428571	9	3
12	2017	0.393133	0.334839	0.392479	0.420069	0.406574	0.411556	76.2	0.263369	0.206226	9.3889	0.486126	2.99573	1.79176	2.70805	10.2	2.4031	0	23.8828	3.63759	0.652011	3.75199	0.428571	9	3
12	2018	0.430713	0.387728	0.436106	0.441486	0.429054		78.4	0.348438	0.0202703	9.34163	0.602473	3.85015	1.60944	3.7612	10.56	1.90516	0	24.2193	3.66356	0.713465	3.72443	0.428571	9	3
13	2014	0.0538882	0.0538882	0.0538882	0.0538882	0.0538882	0.0538882	68.5	-0.343	0.112314	9.18492	0.367325	0	0	0	9.3	2.48915	0	17.7569	3.13549	0.737887	3.19144	0.333333	9	3
13	2015	0.0562341	0.0562341	0.0562341	0.0562341	0.0562341	0.0562341	72.4	-0.495763	-0.00230937	9.28998	0.417204	0	0	0	9.68	2.36489	0	17.6413	3.17805	0.708077	3.07662	0.375	9	3
13	2016	0.0562323	0.0562323	0.0562323	0.0562323	0.0562323	0.0562323	74	-0.593527	0.0719487	9.40393	0.408241	0	0	0	9.86	2.02054	0	17.8061	3.21888	0.680489	3.11934	0.375	9	3
13	2017	0.0550814	0.0550814	0.0550814	0.0550814	0.0550814	0.0550814	76.2	-0.099028	0.0214677	9.3889	0.486126	0.693147	0	0.693147	10.2	2.4031	0	18.1136	3.2581	0.743597	3.2482	0.333333	9	3
13	2018	0.0558965	0.0558965	0.0558965	0.0558965	0.0558965	0.0558965	78.4	-0.44334	-0.0256749	9.34163	0.602473	0.693147	0	0.693147	10.56	1.90516	0	18.1093	3.29584	0.768162	3.09974	0.333333	9	3
13	2019	0.054545	0.054545	0.054545	0.803369	0.054545	0.846573	80.5	-0.463925	-0.124557	9.42634	0.698737	0.693147	0	0.693147	10.92	1.98512	0	17.9544	3.3322	0.817616	3.10472	0.333333	9	3
14	2014	0.0489168	0.0489168	0.0489168	0.0489168	0.0489168	0.0489168	68.5	0.009672	0.0232471	9.18492	0.367325	0	0	0	9.3	2.48915	0	19.0327	3.13549	0.297661	4.06556	0.333333	9	3
14	2015	0.034674	0.034674	0.034674	0.034674	0.034674	0.034674	72.4	-0.624278	0.0861497	9.28998	0.417204	0.693147	0	0.693147	9.68	2.36489	0	22.1139	3.17805	0.681256	4.23207	0.333333	9	3
14	2016	0.0332896	0.0332896	0.0332896	0.0332896	0.0332896	0.0332896	74	0.118263	0.0591137	9.40393	0.408241	0.89588	0	0.89588	9.86	2.02054	0	22.801	3.21888	0.770794	4.04575	0.333333	9	5
14	2017	0.0298189	0.0298189	0.0298189	0.333263	0.0298189	0.352353	76.2	0.091434	0.0329149	9.3889	0.486126	1.09861	0	1.09861	10.2	2.4031	0	23.1801	3.2581	0.806291	4.06337	0.333333	9	5
14	2018	0.358124	0.0310797	0.366526	0.0310797	0.0310797	0.0310797	78.4	-0.750132	-0.179078	9.34163	0.602473	1.09861	0	1.09861	10.56	1.90516	0	22.9854	3.29584	0.972347	4.00982	0.333333	9	5
15	2011	0.0380483	0.0380483	0.0380483	0.0380483	0.0380483	0.0380483	60.4	0.292491	0.00908057	9.31803	0.204664	0	0	0	7.88	1.83936	0	20.7834	2.99573	0.162047	4.15492	0.333333	9	3
15	2012	0.0407284	0.0407284	0.0407284	0.0407284	0.0407284	0.0407284	63.1	0.790928	0.0605595	9.15186	0.267927	0	0	0	8.33	2.31687	9.90349	20.9246	3.04452	0.177289	4.0798	0.333333	9	3
15	2013	0.0349332	0.0349332	0.0349332	0.391215	0.406398	0.0349332	66	-0.267124	0.0338268	9.24038	0.343012	0	0	0	8.64	2.40077	9.21034	21.0134	3.09104	0.243113	4.00349	0.333333	9	3
15	2014	0.0340074	0.0340074	0.0340074	0.0340074	0.0340074	0.0340074	68.5	1.51844	0.0122346	9.18492	0.367325	1.60944	0	1.60944	9.3	2.48915	11.4076	20.867	3.13549	0.139418	3.93264	0.333333	9	3
15	2015	0.4623	0.499269	0.0401205	0.0401205	0.0401205	0.0401205	72.4	0.02914	-0.0405113	9.28998	0.417204	2.63906	0	2.63906	9.68	2.36489	9.90349	20.782	3.17805	0.0974302	3.78423	0.333333	9	3
15	2016	0.0424472	0.0424472	0.0424472	0.0424472	0.0424472	0.0424472	74	-0.391495	0.0764889	9.40393	0.408241	2.70805	0	2.70805	9.86	2.02054	0	20.8875	3.21888	0.109292	3.66776	0.333333	9	3
15	2018	0.0309049	0.0309049	0.0309049	0.345865	0.0309049	0.364465	78.4	10.2879	0.0495993	9.34163	0.602473	3.13549	1.09861	3.04452	10.56	1.90516	0	22.5903	3.29584	0.329474	4.30965	0.333333	9	3
15	2019	0.332518	0.0288574	0.340319	0.0288574	0.0288574	0.0288574	80.5	0.326245	0.0567546	9.42634	0.698737	3.13549	1.09861	3.04452	10.92	1.98512	0	22.6365	3.3322	0.31758	4.30761	0.333333	9	6
15	2020	0.030973	0.030973	0.0309663	0.388404	0.356379	0.365189	82.6	0.234333	0.0552402	9.4428	0.759788	3.61092	2.30259	3.3322	11.3	1.68997	0	22.7124	3.3673	0.34396	4.31776	0.333333	9	6
16	2011	0.0379021	0.0379021	0.0379021	0.0379021	0.0379021	0.0379021	60.4	-0.154115	0.0155218	9.31803	0.204664	0	0	0	7.88	1.83936	0	20.3204	2.99573	0.58566	4.00502	0.428571	9	3
16	2012	0.0406469	0.0406469	0.0406469	0.0406469	0.0406469	0.0406469	63.1	0.058704	0.00475599	9.15186	0.267927	0	0	0	8.33	2.31687	0	20.34	3.04452	0.588963	4.00851	0.428571	9	3
16	2013	0.0364372	0.0364372	0.0364372	0.0364372	0.0364372	0.0364372	66	0.151714	-0.00891149	9.24038	0.343012	0	0	0	8.64	2.40077	11.3266	20.4104	3.09104	0.625809	4.00093	0.428571	9	3
16	2015	0.0424303	0.0424303	0.0424303	0.0424303	0.0424303	0.0424303	72.4	-0.217904	-0.00363713	9.28998	0.417204	1.09861	1.09861	0	9.68	2.36489	0	20.8674	3.17805	0.72819	4.0224	0.428571	9	3
16	2016	0.0447485	0.0447485	0.0447485	0.0447485	0.0447485	0.0447485	74	0.100678	0.00862912	9.40393	0.408241	0	0	0	9.86	2.02054	9.21034	20.2652	3.21888	0.494528	4.03566	0.5	9	3
16	2017	0.0443929	0.0443929	0.0443929	0.0443929	0.0443929	0.0443929	76.2	-0.202686	0.00154726	9.3889	0.486126	0	0	0	10.2	2.4031	0	20.2609	3.2581	0.490804	4.04198	0.5	9	3
16	2018	0.0446898	0.0446898	0.0446898	0.0446898	0.0446898	0.0446898	78.4	-0.012679	0.00533961	9.34163	0.602473	0	0	0	10.56	1.90516	0	20.2405	3.29584	0.475007	4.04988	0.5	9	3
16	2019	0.0432151	0.0432151	0.0432151	0.0432151	0.0432151	0.0432151	80.5	-0.177663	0.00889022	9.42634	0.698737	0	0	0	10.92	1.98512	0	20.2358	3.3322	0.463615	4.0802	0.5	9	3
16	2020	0.0436128	0.0436128	0.0436111	0.0436128	0.0436111	0.0436111	82.6	-0.046601	0.0108799	9.4428	0.759788	0	0	0	11.3	1.68997	9.66642	20.2577	3.3673	0.464384	4.05369	0.5	9	3
17	2011	0.534761	0.50611	0.529197	0.501893	0.43996	0.510904	60.4	-0.08774	0.0212971	9.31803	0.204664	2.07944	1.38629	1.60944	7.88	1.83936	11.6952	23.059	2.94444	0.582013	4.12146	0.333333	9	3
17	2012	0.52495	0.538553	0.470004	0.444211	0.405011	0.413454	63.1	0.015679	0.000830159	9.15186	0.267927	1.58903	0.693147	1.35403	8.33	2.31687	12.1808	23.0438	2.99573	0.59178	4.13261	0.333333	9	3
17	2013	0.400123	0.387051	0.365694	0.42783	0.360035	0.435776	66	0.095468	0.0115742	9.24038	0.343012	1.09861	0	1.09861	8.64	2.40077	13.4588	23.3426	3.04452	0.638573	4.1458	0.333333	9	3
17	2014	0.419935	0.0294859	0.430092	0.391893	0.0294859	0.41434	68.5	0.029238	0.0111108	9.18492	0.367325	1.09861	0	1.09861	9.3	2.48915	15.4249	23.394	3.09104	0.649905	4.06209	0.333333	9	3
17	2015	0.505315	0.49395	0.490859	0.502001	0.455729	0.514015	72.4	0.034506	0.0126005	9.28998	0.417204	0.693147	0	0.693147	9.68	2.36489	0	23.3861	3.13549	0.636919	4.06268	0.333333	9	3
17	2016	0.478577	0.392719	0.482696	0.508545	0.498542	0.502447	74	0.215266	0.0190948	9.40393	0.408241	1.09861	0	1.09861	9.86	2.02054	13.2357	23.1843	3.17805	0.547908	4.03701	0.333333	9	3
17	2017	0.496491	0.393161	0.504006	0.502067	0.484011	0.498139	76.2	-0.015386	0.0345731	9.3889	0.486126	2.48491	2.48491	0	10.2	2.4031	0	23.5326	3.21888	0.642835	4.03649	0.333333	9	3
17	2018	0.467464	0.410458	0.470443	0.454014	0.444133	0.437391	78.4	-0.206213	0.0353427	9.34163	0.602473	3.13549	3.04452	1.09861	10.56	1.90516	0	23.4957	3.2581	0.576803	4.03817	0.333333	9	3
17	2019	0.512872	0.533645	0.447512	0.543368	0.530179	0.532184	80.5	-0.133129	0.0239446	9.42634	0.698737	2.30259	2.19722	0.693147	10.92	1.98512	0	23.6385	3.29584	0.615132	4.04931	0.333333	9	3
17	2020	0.616382	0.625984	0.593176	0.60043	0.572127	0.604585	82.6	0.214494	0.0440538	9.4428	0.759788	2.07944	1.09861	1.79176	11.3	1.68997	0	23.7976	3.3322	0.629761	3.93889	0.375	9	3
18	2011	0.0351276	0.0351276	0.0351276	0.0351276	0.0351276	0.0351276	60.4	0.65276	0.00832155	9.31803	0.204664	0	0	0	7.88	1.83936	0	20.8127	3.3322	0.684301	3.92131	0.333333	9	5
18	2012	0.0365182	0.0365182	0.0365182	0.0365182	0.0365182	0.0365182	63.1	0.28572	0.00420911	9.15186	0.267927	0	0	0	8.33	2.31687	0	20.9213	3.3673	0.665814	3.90688	0.333333	9	3
18	2013	0.0345183	0.0345183	0.0345183	0.0345183	0.0345183	0.0345183	66	0.509693	0.00879055	9.24038	0.343012	0	0	0	8.64	2.40077	0	21.0196	3.4012	0.691395	3.93292	0.333333	9	3
18	2014	0.0349238	0.0349238	0.0349238	0.0349238	0.0349238	0.0349238	68.5	0.142365	0.0102214	9.18492	0.367325	0	0	0	9.3	2.48915	0	21.1112	3.43399	0.711966	3.9827	0.333333	9	3
18	2016	0.0390602	0.0390602	0.0390602	0.0390602	0.0390602	0.0390602	74	0.044728	0.010455	9.40393	0.408241	0.693147	0	0.693147	9.86	2.02054	0	21.138	3.49651	0.699066	4.02502	0.333333	9	3
18	2017	0.0364953	0.0364953	0.0364953	0.0364953	0.0364953	0.0364953	76.2	0.157287	0.0147	9.3889	0.486126	0.693147	0	0.693147	10.2	2.4031	0	21.3919	3.52636	0.754666	3.972	0.375	9	3
18	2018	0.0344396	0.0344396	0.0344396	0.0344396	0.0344396	0.0344396	78.4	0.67968	0.0151418	9.34163	0.602473	0.693147	0	0.693147	10.56	1.90516	0	21.565	3.55535	0.781529	3.874	0.375	9	3
18	2019	0.0329976	0.0329976	0.0329976	0.0329976	0.0329976	0.0329976	80.5	0.291842	0.0295977	9.42634	0.698737	0.693147	0	0.693147	10.92	1.98512	0	21.6473	3.58352	0.767842	3.87276	0.333333	9	3
18	2020	0.414123	0.0359395	0.423792	0.477667	0.0359355	0.503976	82.6	0.692488	0.00960518	9.4428	0.759788	0	0	0	11.3	1.68997	0	21.5683	3.61092	0.739688	4.09281	0.333333	9	3
19	2011	0.513919	0.0446002	0.527015	0.646981	0.0446002	0.683575	60.4	0.108398	0.00219066	9.31803	0.204664	0	0	0	7.88	1.83936	0	20.1624	2.94444	0.647128	4.25009	0.333333	9	6
19	2012	0.676495	0.0451799	0.698744	0.0451799	0.0451799	0.0451799	63.1	0.044845	0.00150706	9.15186	0.267927	0	0	0	8.33	2.31687	0	20.2846	2.99573	0.688234	4.23342	0.333333	9	6
19	2013	0.0425241	0.0425241	0.0425241	0.53434	0.0425241	0.564956	66	-0.145553	0.00430526	9.24038	0.343012	0	0	0	8.64	2.40077	0	20.368	3.04452	0.709393	4.26859	0.333333	9	6
19	2014	0.494483	0.038198	0.506444	0.42691	0.038198	0.451363	68.5	0.124462	0.0106238	9.18492	0.367325	1.79176	0.693147	1.60944	9.3	2.48915	0	20.508	3.09104	0.749071	4.25784	0.333333	9	6
19	2015	0.543912	0.0472032	0.556673	0.651222	0.608088	0.62712	72.4	-0.019135	0.0365699	9.28998	0.417204	2.48491	0.693147	2.3979	9.68	2.36489	0	20.8791	3.13549	0.248214	4.35047	0.333333	9	6
19	2016	0.59477	0.046003	0.609926	0.046003	0.046003	0.046003	74	-0.001324	0.0232278	9.40393	0.408241	1.38629	0	1.38629	9.86	2.02054	0	20.8964	3.17805	0.235883	4.335	0.333333	9	6
19	2017	0.619487	0.631233	0.534198	0.664956	0.617256	0.659424	76.2	0.406807	0.0468759	9.3889	0.486126	2.07944	0	2.07944	10.2	2.4031	0	21.0621	3.21888	0.28881	4.32107	0.333333	9	6
19	2018	0.649355	0.0456522	0.664589	0.696775	0.59098	0.718378	78.4	0.335027	0.0519449	9.34163	0.602473	2.19722	1.09861	1.94591	10.56	1.90516	0	21.2291	3.2581	0.337101	4.29502	0.375	9	6
19	2019	0.670858	0.0449778	0.686597	0.679556	0.51701	0.707766	80.5	-0.01312	0.13295	9.42634	0.698737	1.64792	0.549306	1.52226	10.92	1.98512	0	21.2215	3.29584	0.186276	4.24145	0.333333	9	6
19	2020	0.673654	0.0444221	0.689434	0.670258	0.607945	0.678089	82.6	0.347183	0.0352984	9.4428	0.759788	1.09861	0	1.09861	11.3	1.68997	0	21.2588	3.3322	0.189527	4.19479	0.333333	9	6
20	2011	0.0372967	0.0372967	0.0372967	0.0372967	0.0372967	0.0372967	60.4	0.07061	0.0549971	9.31803	0.204664	1.09861	0	1.09861	7.88	1.83936	0	21.7865	2.94444	0.518694	4.10847	0.333333	9	6
20	2012	0.0355503	0.0355503	0.0355503	0.0355503	0.0355503	0.0355503	63.1	-0.023087	0.0347665	9.15186	0.267927	1.09861	0	1.09861	8.33	2.31687	0	21.9253	2.99573	0.564416	4.01157	0.333333	9	6
20	2013	0.0329048	0.0329048	0.0329048	0.0329048	0.0329048	0.0329048	66	-0.055493	0.0365653	9.24038	0.343012	1.09861	0	1.09861	8.64	2.40077	0	21.9927	3.04452	0.56759	3.95502	0.375	9	6
20	2014	0.031113	0.031113	0.031113	0.031113	0.031113	0.031113	68.5	-0.07322	0.0399431	9.18492	0.367325	1.09861	0	1.09861	9.3	2.48915	0	22.0201	3.09104	0.552603	3.88134	0.333333	9	6
20	2015	0.0317446	0.0317446	0.0317446	0.354786	0.0317446	0.375876	72.4	-0.114492	0.0287387	9.28998	0.417204	1.60944	0	1.60944	9.68	2.36489	0	22.1694	3.13549	0.457733	3.84314	0.333333	9	6
20	2016	0.357941	0.0310637	0.367062	0.389542	0.0310637	0.411043	74	0.006787	0.02756	9.40393	0.408241	2.07944	0	2.07944	9.86	2.02054	0	22.1108	3.17805	0.406989	3.85784	0.333333	9	6
20	2017	0.416766	0.0322351	0.427386	0.0322351	0.0322351	0.0322351	76.2	-0.006801	0.0398393	9.3889	0.486126	2.83321	1.09861	2.70805	10.2	2.4031	0	21.9986	3.21888	0.310582	3.91337	0.333333	9	6
20	2018	0.0292251	0.0292251	0.0292251	0.327066	0.0292251	0.344655	78.4	-0.038023	0.0510697	9.34163	0.602473	2.07944	1.60944	1.38629	10.56	1.90516	0	22.0041	3.2581	0.286011	3.97984	0.333333	9	6
20	2019	0.0329191	0.0329191	0.0329191	0.0329191	0.0329191	0.0329191	80.5	0.010309	0.0574085	9.42634	0.698737	1.79176	0.693147	1.60944	10.92	1.98512	0	22.0479	3.29584	0.294179	3.77016	0.333333	9	6
20	2020	0.0335938	0.0335938	0.0335887	0.0335938	0.0335887	0.0335887	82.6	-0.04667	0.0731881	9.4428	0.759788	2.3979	0	2.3979	11.3	1.68997	0	22.1142	3.3322	0.303269	3.82225	0.333333	9	6
21	2011	0.388446	0.354529	0.375843	0.392155	0.388446	0.335653	60.4	-0.130236	0.0375399	9.31803	0.204664	0	0	0	7.88	1.83936	16.4161	24.1735	2.94444	0.462982	4.33802	0.333333	9	4
21	2012	0.347618	0.37396	0.0300509	0.380757	0.347157	0.354394	63.1	-0.22519	0.0351206	9.15186	0.267927	0	0	0	8.33	2.31687		24.2002	2.99573	0.457686	4.34044	0.333333	9	4
21	2013	0.345518	0.33423	0.315787	0.0267244	0.0267244	0.0267244	66	-0.203142	0.0520051	9.24038	0.343012	0	0	0	8.64	2.40077		24.2316	3.04452	0.435835	4.32109	0.333333	9	4
21	2014	0.331958	0.0256432	0.339988	0.386915	0.365208	0.384213	68.5	-0.106942	0.0607705	9.18492	0.367325	0	0	0	9.3	2.48915		24.3724	3.09104	0.470503	4.32586	0.333333	9	4
21	2015	0.357734	0.0235897	0.366127	0.365663	0.35058	0.361552	72.4	-0.230374	0.0354363	9.28998	0.417204	0.693147	0	0.693147	9.68	2.36489		24.7849	3.13549	0.571741	4.3542	0.333333	9	4
21	2016	0.33804	0.277395	0.34095	0.360661	0.334227	0.369587	74	-0.250953	0.0231118	9.40393	0.408241	0.693147	0	0.693147	9.86	2.02054		24.8319	3.17805	0.592068	4.35694	0.333333	9	4
21	2017	0.372984	0.286512	0.380028	0.387244	0.379498	0.386833	76.2	0.193976	0.010942	9.3889	0.486126	0.693147	0	0.693147	10.2	2.4031	0	25.0701	3.21888	0.679887	4.35962	0.333333	9	4
21	2018	0.422236	0.315365	0.430506	0.420008	0.396766	0.428771	78.4	0.399237	0.00842076	9.34163	0.602473	1.09861	0	1.09861	10.56	1.90516	0	25.1668	3.2581	0.676944	4.3759	0.333333	9	4
21	2019	0.390123	0.364123	0.387181	0.416773	0.406039	0.41838	80.5	-0.066176	0.0190313	9.42634	0.698737	0.89588	0	0.89588	10.92	1.98512	0	25.2888	3.29584	0.650566	4.38285	0.333333	9	4
21	2020	0.43427	0.408913	0.436381	0.407313	0.377976	0.415011	82.6	-0.026026	0.0374135	9.4428	0.759788	0.693147	0	0.693147	11.3	1.68997	0	25.46	3.3322	0.633063	4.36172	0.333333	9	4
22	2011	0.0379203	0.0379203	0.0379203	0.0379203	0.0379203	0.0379203	60.4	0.020622	0.0427636	9.31803	0.204664	0.693147	0	0.693147	7.88	1.83936	0	22.76	2.94444	0.813874	4.08173	0.333333	9	6
22	2012	0.0412217	0.0412217	0.0412217	0.0412217	0.0412217	0.0412217	63.1	-0.037934	0.0520321	9.15186	0.267927	1.15129	0	1.15129	8.33	2.31687	0	22.9528	2.99573	0.802164	4.07732	0.375	9	6
22	2013	0.0374455	0.0374455	0.0374455	0.0374455	0.0374455	0.0374455	66	-0.003883	0.0483111	9.24038	0.343012	1.60944	0	1.60944	8.64	2.40077	0	23.1264	3.04452	0.790499	4.07178	0.375	9	6
22	2014	0.0320457	0.0320457	0.0320457	0.0320457	0.0320457	0.0320457	68.5	-0.035377	0.0522133	9.18492	0.367325	1.49787	0	1.49787	9.3	2.48915	0	23.275	3.09104	0.621854	4.16466	0.333333	9	6
22	2016	0.029654	0.029654	0.029654	0.33142	0.343495	0.029654	74	1.70403	0.0601462	9.40393	0.408241	1.60944	0	1.60944	9.86	2.02054	0	23.7826	3.17805	0.581754	4.15368	0.375	9	6
22	2018	0.0287516	0.0287516	0.0287516	0.0287516	0.0287516	0.0287516	78.4	0.033505	0.0466096	9.34163	0.602473	1.60944	1.38629	0.693147	10.56	1.90516	0	24.0882	3.2581	0.519335	4.22733	0.333333	9	6
22	2019	0.0280448	0.0280448	0.0280448	0.0280448	0.0280448	0.0280448	80.5	-0.035022	0.0442778	9.42634	0.698737	1.09861	0	1.09861	10.92	1.98512	0	24.2354	3.29584	0.541779	4.26187	0.363636	9	6
22	2020	0.0285947	0.0285947	0.0285859	0.0285947	0.0285859	0.0285859	82.6	0.067368	0.0434731	9.4428	0.759788	2.07944	0	2.07944	11.3	1.68997	0	24.402	3.3322	0.573461	4.23979	0.363636	9	6
23	2011	0.0376641	0.0376641	0.0376641	0.0376641	0.0376641	0.0376641	60.4	-0.048593	0.0312717	9.31803	0.204664	0	0	0	7.88	1.83936	0	21.8976	2.94444	0.567289	4.18213	0.333333	9	11
23	2012	0.0400156	0.0400156	0.0400156	0.0400156	0.0400156	0.0400156	63.1	0.240686	0.0287804	9.15186	0.267927	0	0	0	8.33	2.31687	0	22.035	2.99573	0.594074	4.19202	0.333333	9	11
23	2013	0.0339908	0.0339908	0.0339908	0.0339908	0.0339908	0.0339908	66	9.63935	0.0541666	9.24038	0.343012	0	0	0	8.64	2.40077	0	22.1619	3.04452	0.588383	4.18394	0.333333	9	11
23	2014	0.0340039	0.0340039	0.0340039	0.0340039	0.0340039	0.0340039	68.5	3.28977	0.068126	9.18492	0.367325	0	0	0	9.3	2.48915	0	22.1992	3.09104	0.535301	4.23442	0.333333	9	11
23	2015	0.0379602	0.0379602	0.0379602	0.0379602	0.0379602	0.0379602	72.4	0.20517	0.0720272	9.28998	0.417204	0	0	0	9.68	2.36489	0	22.1536	3.13549	0.472851	4.20447	0.333333	9	11
23	2020	0.0352414	0.0352414	0.0352371	0.0352414	0.0352371	0.0352371	82.6	-0.360561	0.0587336	9.4428	0.759788	0	0	0	11.3	1.68997	0	22.32	3.3322	0.259237	4.18442	0.272727	9	11
24	2013	0.337667	0.0293043	0.346272	0.390271	0.340913	0.389323	42.3	0.127177	0.083031	8.73633	0.238496	0	0	0	6.11	2.61498	11.0021	22.6848	3.04452	0.402571	4.35281	0.375	13	3
24	2014	0.380952	0.0294279	0.390167	0.391123	0.33952	0.390167	45.2	0.010848	0.0924775	8.95764	0.272935	0	0	0	6.27	3.11204	12.1007	22.7072	3.09104	0.345046	4.31251	0.375	13	3
24	2015	0.370278	0.0286395	0.378965	0.359142	0.0286395	0.380491	47.7	0.391913	0.0649253	8.93485	0.318998	0	0	0	6.47	2.85074	11.0021	22.8133	3.13549	0.343888	4.29355	0.333333	13	3
24	2016	0.413035	0.420866	0.35617	0.030142	0.030142	0.030142	50.9	0.235995	0.0745751	8.96712	0.32619	0.693147	0	0.693147	6.7	2.64244	0	22.9286	3.17805	0.3635	4.26787	0.333333	13	3
24	2017	0.0303593	0.0303593	0.0303593	0.0303593	0.0303593	0.0303593	54.6	0.254516	0.0790107	8.73279	0.387665	1.09861	0.693147	0.693147	6.84	2.56188	0	23.0616	3.21888	0.389791	4.27451	0.333333	13	3
24	2018	0.0262849	0.0262849	0.0262849	0.0262849	0.0262849	0.0262849	58.4	0.157877	0.0747868	9.11548	0.4629	1.09861	0.693147	0.693147	6.98	1.4848	0	23.1813	3.2581	0.389844	4.29762	0.333333	13	3
24	2019	0.0282874	0.0282874	0.0282874	0.0282874	0.0282874	0.0282874	62.3	0.41254	0.0683589	9.1368	0.538942	1.60944	1.09861	1.09861	7.13	2.79669	0	23.2821	3.29584	0.423117	4.30287	0.333333	13	3
24	2020	0.0327251	0.0327251	0.0327196	0.0327251	0.0327196	0.0327196	66.4	0.052302	0.0628197	9.12031	0.591317	2.94444	1.60944	2.70805	7.27	0.622591	0	23.3948	3.3322	0.427812	4.34363	0.333333	13	3
25	2011	0.0289003	0.0289003	0.0289003	0.0289003	0.0289003	0.0289003	60.4	4.46015	0.0224694	9.31803	0.204664	0	0	0	7.88	1.83936	0	24.2077	2.94444	0.781679	4.09705	0.333333	9	11
25	2012	0.0315921	0.0315921	0.0315921	0.0315921	0.0315921	0.0315921	63.1	2.56227	0.0195323	9.15186	0.267927	0	0	0	8.33	2.31687	0	24.274	2.99573	0.782565	4.03036	0.333333	9	11
25	2013	0.0265134	0.0265134	0.0265134	0.0265134	0.0265134	0.0265134	66	2.82892	0.0226385	9.24038	0.343012	0	0	0	8.64	2.40077	0	24.4271	3.04452	0.779069	4.0198	0.375	9	11
25	2014	0.0258965	0.0258965	0.0258965	0.0258965	0.0258965	0.0258965	68.5	3.30501	0.0194943	9.18492	0.367325	0	0	0	9.3	2.48915	13.2678	24.5587	3.09104	0.769711	4.03048	0.333333	9	11
25	2015	0.0265717	0.0265717	0.0265717	0.296972	0.0265717	0.314626	72.4	0.737092	0.0180982	9.28998	0.417204	1.09861	0	1.09861	9.68	2.36489	0	24.7364	3.13549	0.79961	3.95664	0.333333	9	11
25	2016	0.26894	0.0233398	0.275793	0.0233398	0.0233398	0.0233398	74	0.827077	0.0217612	9.40393	0.408241	1.38104	0	1.38104	9.86	2.02054	10.8198	24.8387	3.17805	0.815795	3.95977	0.428571	9	11
25	2018	0.0258979	0.0258979	0.0258979	0.0258979	0.0258979	0.0258979	78.4	1.17193	0.0219844	9.34163	0.602473	1.94591	0	1.94591	10.56	1.90516	9.33439	25.236	3.2581	0.849079	4.02412	0.333333	9	11
25	2019	0.0260108	0.0260108	0.0260108	0.0260108	0.0260108	0.0260108	80.5	1.8201	0.0202277	9.42634	0.698737	1.94591	0.693147	1.79176	10.92	1.98512	7.74337	25.9337	3.29584	0.767767	4.41444	0.375	9	11
26	2011	0.034954	0.034954	0.034954	0.496696	0.478974	0.464383	60.4	-0.165253	0.0285109	9.31803	0.204664	1.94591	0.693147	1.79176	7.88	1.83936	12.6115	21.177	2.94444	0.447662	3.94257	0.333333	9	3
26	2012	0.548841	0.465646	0.551885	0.502495	0.432271	0.495133	63.1	0.552598	0.105781	9.15186	0.267927	2.3979	1.38629	2.07944	8.33	2.31687	0	21.2492	2.99573	0.380335	3.9424	0.333333	9	3
26	2013	0.0358514	0.0358514	0.0358514	0.519707	0.495995	0.504823	66	0.344669	0.0099978	9.24038	0.343012	2.63906	2.19722	1.79176	8.64	2.40077	0	21.1297	3.04452	0.32395	3.98281	0.333333	9	3
26	2014	0.432217	0.0295449	0.442672	0.418689	0.382466	0.41517	68.5	5.39119	0.0346485	9.18492	0.367325	2.3979	1.79176	1.79176	9.3	2.48915	0	21.741	3.09104	0.460739	3.97752	0.3	9	3
26	2015	0.0378204	0.0378204	0.0378204	0.42269	0.0378204	0.447818	72.4	-0.472202	0.0232679	9.28998	0.417204	2.30259	1.79176	1.60944	9.68	2.36489	0	21.4774	3.13549	0.290364	4.21438	0.3	9	6
26	2016	0.49508	0.504467	0.42692	0.403791	0.418502	0.0361294	74	-0.049747	0.0234001	9.40393	0.408241	2.30259	1.94591	1.38629	9.86	2.02054	0	21.3939	3.17805	0.20752	4.20581	0.333333	9	6
26	2017	0.034847	0.034847	0.034847	0.389458	0.400088	0.034847	76.2	0.480849	0.00677977	9.3889	0.486126	2.77259	2.56495	1.38629	10.2	2.4031	0	21.3794	3.21888	0.186046	4.22352	0.333333	9	6
26	2018	0.385521	0.418434	0.0334573	0.0334573	0.0334573	0.0334573	78.4	0.227261	0.0519051	9.34163	0.602473	3.3673	2.77259	2.63906	10.56	1.90516	0	21.4903	3.2581	0.295935	4.23678	0.333333	9	6
26	2019	0.0397236	0.0397236	0.0397236	0.0397236	0.0397236	0.0397236	80.5	0.38529	0.0673634	9.42634	0.698737	3.3322	2.83321	2.48491	10.92	1.98512	0	21.5744	3.29584	0.292026	4.2457	0.333333	9	6
26	2020	0.0421027	0.0421027	0.0421007	0.0421027	0.0421007	0.0421007	82.6	0.579229	0.0730833	9.4428	0.759788	3.43399	2.77259	2.77259	11.3	1.68997	0	21.6733	3.3322	0.300958	4.20482	0.333333	9	6
27	2011	0.053941	0.053941	0.053941	0.053941	0.053941	0.053941	60.4	0.054936	0.0799646	9.31803	0.204664	0	0	0	7.88	1.83936	0	19.1512	2.94444	0.589127	3.85908	0.428571	9	19
27	2012	0.0551739	0.0551739	0.0551739	0.0551739	0.0551739	0.0551739	63.1	-0.002601	0.0207427	9.15186	0.267927	0	0	0	8.33	2.31687	0	19.0811	2.99573	0.538522	3.79836	0.428571	9	19
27	2013	0.0455679	0.0455679	0.0455679	0.0455679	0.0455679	0.0455679	66	0.090407	0.0443321	9.24038	0.343012	0	0	0	8.64	2.40077	0	19.751	3.04452	0.719504	3.81046	0.428571	9	19
27	2014	0.0425931	0.0425931	0.0425931	0.0425931	0.0425931	0.0425931	68.5	-0.016309	0.13315	9.18492	0.367325	1.09861	0	1.09861	9.3	2.48915	0	19.9504	3.09104	0.641221	3.77371	0.428571	9	19
27	2015	0.0494779	0.0494779	0.0494779	0.0494779	0.0494779	0.0494779	72.4	0.033957	0.0476849	9.28998	0.417204	2.02153	1.35403	1.35403	9.68	2.36489	0	19.9203	3.13549	0.582597	3.74095	0.428571	9	19
27	2016	0.028337	0.028337	0.028337	0.028337	0.028337	0.028337	74	0.379518	0.0236415	9.40393	0.408241	2.94444	2.70805	1.60944	9.86	2.02054	0	23.5587	3.17805	0.844418	4.18652	0.428571	9	6
27	2018	0.0292291	0.0292291	0.0292291	0.0292291	0.0292291	0.0292291	78.4	0.40358	0.0198583	9.34163	0.602473	4.48864	4.46591	1.09861	10.56	1.90516	0	23.9808	3.2581	0.851975	4.17206	0.5	9	6
27	2019	0.0301862	0.0301862	0.0301862	0.379046	0.389326	0.0301862	80.5	0.154457	0.0238489	9.42634	0.698737	4.44265	4.35671	2.07944	10.92	1.98512	0	24.105	3.29584	0.851301	4.04647	0.5	9	6
27	2020	0.0315927	0.0315927	0.0315864	0.419895	0.432296	0.0315864	82.6	0.230057	0.0203359	9.4428	0.759788	4.74493	4.68213	2.07944	11.3	1.68997	0	24.1472	3.3322	0.846763	3.90395	0.571429	9	6
28	2014	0.5336	0.0312344	0.546506	0.540677	0.503379		53.8	1.34609	0.0534843	8.90544	0.328137	0	0	0	9.64	2.75506	0	21.9088	3.04452	0.504266	4.19931	0.428571	5	14
28	2019	0.466351	0.45779	0.462305	0.467826	0.445548	0.477292	59.2	0.098719	0.0162707	8.97056	0.64725	1.94591	1.79176	0.693147	9.88	2.60648	0	24.5797	3.2581	0.752553	3.95845	0.428571	5	14
28	2020	0.464753	0.402046	0.471572	0.340683	0.0271571	0.35935	60	0.02005	0.0164458	8.98193	0.701836	1.38629	1.38629	0	10.1	2.48607	0	24.6428	3.29584	0.751984	3.92661	0.428571	5	14
29	2011	0.0320223	0.0320223	0.0320223	0.0320223	0.0320223	0.0320223	60.4	-0.302184	0.0254186	9.31803	0.204664	0.693147	0	0.693147	7.88	1.83936	0	22.0745	2.89037	0.40477	3.54184	0.333333	9	11
29	2012	0.0370096	0.0370096	0.0370096	0.0370096	0.0370096	0.0370096	63.1	0.098933	0.0202321	9.15186	0.267927	0.693147	0	0.693147	8.33	2.31687	0	22.1742	2.94444	0.430298	3.53217	0.333333	9	11
29	2013	0.0307143	0.0307143	0.0307143	0.0307143	0.0307143	0.0307143	66	0.048196	0.0273812	9.24038	0.343012	0.693147	0	0.693147	8.64	2.40077	0	22.1574	2.99573	0.395484	3.53058	0.363636	9	11
29	2014	0.0311751	0.0311751	0.0311751	0.0311751	0.0311751	0.0311751	68.5	0.161339	0.00659567	9.18492	0.367325	0.693147	0	0.693147	9.3	2.48915	0	22.2425	3.04452	0.454282	3.53721	0.333333	9	11
29	2015	0.0336869	0.0336869	0.0336869	0.0336869	0.0336869	0.0336869	72.4	3.59367	0.0146502	9.28998	0.417204	0.693147	0	0.693147	9.68	2.36489	0	22.5895	3.09104	0.584915	3.60824	0.333333	9	11
29	2016	0.0302135	0.0302135	0.0302135	0.0302135	0.0302135	0.0302135	74	10.2879	0.139128	9.40393	0.408241	0.693147	0	0.693147	9.86	2.02054	0	22.998	3.13549	0.586168	3.62668	0.363636	9	11
29	2017	0.0324572	0.0324572	0.0324572	0.0324572	0.0324572	0.0324572	76.2	4.19213	0.157407	9.3889	0.486126	1.94591	0	1.94591	10.2	2.4031	0	22.8887	3.17805	0.417036	3.67044	0.363636	9	11
29	2018	0.0287597	0.0287597	0.0287597	0.0287597	0.0287597	0.0287597	78.4	-0.521187	0.0946602	9.34163	0.602473	1.09861	0.693147	0.693147	10.56	1.90516	0	23.1114	3.21888	0.500599	3.75393	0.363636	9	11
29	2019	0.0279231	0.0279231	0.0279231	0.0279231	0.0279231	0.0279231	80.5	0.53276	0.0733844	9.42634	0.698737	0.693147	0	0.693147	10.92	1.98512	0	23.2199	3.2581	0.534994	3.73575	0.428571	9	11
29	2020	0.0281627	0.0281627	0.0281534	0.0281627	0.0281534	0.0281534	82.6	-0.572738	0.0712739	9.4428	0.759788	1.38629	1.09861	0.693147	11.3	1.68997	0	23.1069	3.29584	0.462819	3.66841	0.428571	9	11
30	2011	0.0278103	0.0278103	0.0278103	0.0278103	0.0278103	0.0278103	60.4	0.035271	0.00165634	9.31803	0.204664	0	0	0	7.88	1.83936	12.4099	22.4194	2.89037	0.653787	4.08724	0.4	9	4
30	2012	0.0322441	0.0322441	0.0322441	0.0322441	0.0322441	0.0322441	63.1	-0.279248	-0.0424496	9.15186	0.267927	0	0	0	8.33	2.31687	13.7483	22.4346	2.94444	0.688802	4.07621	0.357143	9	4
30	2013	0.0283417	0.0283417	0.0283417	0.0283417	0.0283417	0.0283417	66	-0.556265	0.0134881	9.24038	0.343012	0	0	0	8.64	2.40077	13.5368	22.4171	2.99573	0.669176	4.07281	0.4	9	4
30	2014	0.0295852	0.0295852	0.0295852	0.0295852	0.0295852	0.0295852	68.5	-0.443745	-0.0833856	9.18492	0.367325	0	0	0	9.3	2.48915	13.8314	22.3439	3.04452	0.727446	3.96185	0.4	9	4
30	2015	0.0335888	0.0335888	0.0335888	0.0335888	0.0335888	0.0335888	72.4	-0.170941	-0.181081	9.28998	0.417204	0	0	0	9.68	2.36489	13.9835	22.2449	3.09104	0.880147	3.8265	0.4	9	4
30	2017	0.0307009	0.0307009	0.0307009	0.0307009	0.0307009	0.0307009	76.2	-0.319502	0.000130757	9.3889	0.486126	0	0	0	10.2	2.4031	0	21.7824	3.17805	0.298029	3.83032	0.333333	9	4
30	2018	0.0284595	0.0284595	0.0284595	0.0284595	0.0284595	0.0284595	78.4	-0.509152	0.00376543	9.34163	0.602473	0	0	0	10.56	1.90516	0	21.9194	3.21888	0.384122	3.822	0.333333	9	4
30	2019	0.55366	0.0365094	0.566649	0.53773	0.0365094	0.566649	80.5	-0.008503	0.007981	9.42634	0.698737	0	0	0	10.92	1.98512	0	21.8924	3.2581	0.359328	3.89436	0.333333	9	4
30	2020	0.423103	0.456937	0.0367151	0.488024	0.0367151	0.51491	82.6	-0.367257	0.0224855	9.4428	0.759788	0	0	0	11.3	1.68997	0	21.8288	3.29584	0.308885	3.86792	0.333333	9	4
31	2013	0.0333262	0.0333262	0.0333262	0.0333262	0.0333262	0.0333262	66	0.961703	0.00426979	9.24038	0.343012	0	0	0	8.64	2.40077	0	20.3389	2.99573	0.703714	4.31247	0.428571	9	11
31	2014	0.0316893	0.0316893	0.0316893	0.0316893	0.0316893	0.0316893	68.5	4.35616	-0.0804334	9.18492	0.367325	0	0	0	9.3	2.48915	0	20.3424	3.04452	0.785173	4.3284	0.428571	9	11
31	2015	0.0388959	0.0388959	0.0388959	0.0388959	0.0388959	0.0388959	72.4	1.29015	0.0108252	9.28998	0.417204	2.19722	0	2.19722	9.68	2.36489	0	20.4286	3.09104	0.792083	4.2648	0.428571	9	11
31	2016	0.0254289	0.0254289	0.0254289	0.0254289	0.0254289	0.0254289	74	0.486676	0.0376119	9.40393	0.408241	3.21888	2.3979	2.70805	9.86	2.02054	0	22.5786	3.13549	0.200153	4.39423	0.333333	9	12
31	2017	0.0267225	0.0267225	0.0267225	0.0267225	0.0267225	0.0267225	76.2	1.0298	0.0620898	9.3889	0.486126	3.3673	2.94444	2.3979	10.2	2.4031	0	22.4763	3.17805	0.0649803	4.3821	0.375	9	12
31	2018	0.0336838	0.0336838	0.0336838	0.0336838	0.0336838	0.0336838	78.4	-0.456196	-0.36573	9.34163	0.602473	3.66356	2.70805	3.21888	10.56	1.90516	0	21.8331	3.21888	0.133376	4.3532	0.375	9	12
31	2019	0.0333254	0.0333254	0.0333254	0.0333254	0.0333254	0.0333254	80.5	-0.074707	0.0424754	9.42634	0.698737	2.99573	1.79176	2.70805	10.92	1.98512	0	21.7939	3.2581	0.0559557	4.28947	0.5	9	12
31	2020	0.032348	0.032348	0.0323422	0.032348	0.0323422	0.0323422	82.6	0.361262	0.0245304	9.4428	0.759788	2.19722	1.38629	1.79176	11.3	1.68997	0	21.8984	3.29584	0.102017	4.26543	0.5	9	12
32	2011	0.46071	0.0308884	0.472449	0.448074	0.35592	0.463749	60.4	-0.095476	0.0568496	9.31803	0.204664	0	0	0	7.88	1.83936	0	24.8878	2.99573	0.664184	4.01896	0.375	9	3
32	2012	0.47969	0.406977	0.482351	0.498581	0.377807	0.514628	63.1	0.022195	0.0306455	9.15186	0.267927	0	0	0	8.33	2.31687	0	24.8663	3.04452	0.648892	4.30567	0.375	9	3
32	2013	0.469394	0.440304	0.466774	0.33154	0.0296045	0.350536	66	0.323805	0.0362849	9.24038	0.343012	0	0	0	8.64	2.40077	0	25.0083	3.09104	0.662616	4.32153	0.428571	9	3
32	2014	0.369058	0.336409	0.356634	0.337312	0.31034	0.317846	68.5	0.169048	0.0345644	9.18492	0.367325	0.693147	0	0.693147	9.3	2.48915	0	25.1981	3.13549	0.689185	4.2944	0.375	9	3
32	2015	0.310323	0.0240022	0.317603	0.381426	0.340177	0.394175	72.4	0.061802	0.0212804	9.28998	0.417204	1.60944	0	1.60944	9.68	2.36489	0	25.3939	3.17805	0.667536	4.36446	0.428571	9	3
32	2016	0.326917	0.0215575	0.335247	0.297411	0.24971	0.302333	74	0.409909	0.00589804	9.40393	0.408241	1.60944	0.693147	1.38629	9.86	2.02054	0	25.5485	3.21888	0.685954	4.37257	0.375	9	3
32	2017	0.416799	0.355204	0.422619	0.408174	0.370348	0.419901	76.2	0.08562	0.0241831	9.3889	0.486126	2.19722	1.79176	1.38629	10.2	2.4031	0	25.5954	3.2581	0.668943	4.37358	0.375	9	3
32	2018	0.418766	0.0258497	0.42859	0.421895	0.413642	0.415753	78.4	0.139029	0.0256065	9.34163	0.602473	2.56495	2.19722	1.60944	10.56	1.90516	0	25.7914	3.29584	0.670181	4.36907	0.375	9	3
32	2019	0.390019	0.359104	0.384583	0.355295	0.351565	0.303303	80.5	0.275176	0.0145846	9.42634	0.698737	2.70805	2.48491	1.38629	10.92	1.98512	0	25.8714	3.3322	0.680212	4.37021	0.375	9	3
32	2020	0.43082	0.348693	0.43475	0.434345	0.361708	0.450516	82.6	0.265188	0.0411167	9.4428	0.759788	2.48491	1.79176	1.94591	11.3	1.68997	0	25.7083	3.3673	0.631672	4.39261	0.333333	9	3
33	2011	0.0354237	0.0354237	0.0354237	0.0354237	0.0354237	0.0354237	60.4	0.775476	0.0744004	9.31803	0.204664	0	0	0	7.88	1.83936	0	21.3589	2.89037	0.477982	3.66324	0.363636	9	11
33	2012	0.0378122	0.0378122	0.0378122	0.0378122	0.0378122	0.0378122	63.1	2.08519	0.0676693	9.15186	0.267927	0	0	0	8.33	2.31687	0	21.777	2.94444	0.593918	3.66388	0.363636	9	11
33	2013	0.0308491	0.0308491	0.0308491	0.0308491	0.0308491	0.0308491	66	0.282567	0.0259722	9.24038	0.343012	0	0	0	8.64	2.40077	0	22.0997	2.99573	0.683762	3.75667	0.363636	9	11
33	2014	0.0298786	0.0298786	0.0298786	0.0298786	0.0298786	0.0298786	68.5	3.84324	0.0124534	9.18492	0.367325	0	0	0	9.3	2.48915	0	22.1748	3.04452	0.702902	3.84108	0.363636	9	11
33	2015	0.0318848	0.0318848	0.0318848	0.0318848	0.0318848	0.0318848	72.4	4.0319	0.00916611	9.28998	0.417204	0	0	0	9.68	2.36489	0	22.6356	3.09104	0.804167	3.72245	0.363636	9	11
33	2016	0.0240297	0.0240297	0.0240297	0.0240297	0.0240297	0.0240297	74	0.26653	0.0101423	9.40393	0.408241	0	0	0	9.86	2.02054	0	23.5733	3.13549	0.365806	4.33564	0.363636	9	11
33	2017	0.392479	0.0275928	0.40248	0.411485	0.391065	0.40248	76.2	0.503719	0.0186808	9.3889	0.486126	0	0	0	10.2	2.4031	0	24.0872	3.17805	0.600067	4.31595	0.363636	9	5
33	2018	0.414846	0.025194	0.424578	0.425965	0.408658	0.433307	78.4	0.959322	0.0327234	9.34163	0.602473	1.09861	1.09861	0	10.56	1.90516	0	24.262	3.21888	0.576703	4.19296	0.363636	9	4
33	2019	0.378697	0.0221951	0.387581	0.386838	0.353852		80.5	-0.639484	-0.0308879	9.42634	0.698737	0.693147	0.693147	0	10.92	1.98512	0	24.1568	3.2581	0.563673	3.9309	0.444444	9	4
33	2020	0.384278	0.28361	0.391658	0.254712	0.0227723	0.268557	82.6	-0.178709	-0.0397307	9.4428	0.759788	1.60944	1.09861	1.09861	11.3	1.68997	0	23.9891	3.29584	0.534554	3.845	0.333333	9	4
34	2011	0.0316823	0.0316823	0.0316823	0.0316823	0.0316823	0.0316823	60.4	1.3561	0.0446433	9.31803	0.204664	0	0	0	7.88	1.83936	0	22.69	2.89037	0.646232	4.33602	0.333333	9	11
34	2012	0.0358019	0.0358019	0.0358019	0.0358019	0.0358019	0.0358019	63.1	0.265021	0.0547953	9.15186	0.267927	0	0	0	8.33	2.31687	0	22.7404	2.94444	0.613915	4.38344	0.333333	9	11
34	2013	0.0333545	0.0333545	0.0333545	0.0333545	0.0333545	0.0333545	66	3.45864	0.0506994	9.24038	0.343012	0	0	0	8.64	2.40077	0	22.8025	2.99573	0.616542	4.36091	0.375	9	11
34	2014	0.0280269	0.0280269	0.0280269	0.0280269	0.0280269	0.0280269	68.5	2.42998	0.0188696	9.18492	0.367325	0	0	0	9.3	2.48915	10.8198	23.5081	3.04452	0.796201	4.26301	0.333333	9	11
34	2015	0.0263172	0.0263172	0.0263172	0.0263172	0.0263172	0.0263172	72.4	1.3023	0.01624	9.28998	0.417204	0.693147	0	0.693147	9.68	2.36489	0	23.9269	3.09104	0.771898	4.23827	0.333333	9	11
34	2017	0.025084	0.025084	0.025084	0.025084	0.025084	0.025084	76.2	4.92282	0.0139592	9.3889	0.486126	0	0	0	10.2	2.4031	0	24.4988	3.17805	0.842186	4.31626	0.333333	9	11
34	2018	0.0271037	0.0271037	0.0271037	0.0271037	0.0271037	0.0271037	78.4	-0.238846	0.0090107	9.34163	0.602473	0	0	0	10.56	1.90516	0	24.553	3.21888	0.833525	4.34501	0.333333	9	11
34	2019	0.0264177	0.0264177	0.0264177	0.0264177	0.0264177	0.0264177	80.5	1.41662	0.0149211	9.42634	0.698737	0	0	0	10.92	1.98512	0	24.5331	3.2581	0.822497	4.31104	0.333333	9	11
34	2020	0.0270206	0.0270206	0.02701	0.0270206	0.02701	0.02701	82.6	1.27797	0.00359926	9.4428	0.759788	0	0	0	11.3	1.68997	0	24.5175	3.29584	0.815569	4.35019	0.375	9	11
35	2011	0.0391041	0.0391041	0.0391041	0.0391041	0.0391041	0.0391041	60.4	0.202776	0.0270517	9.31803	0.204664	0	0	0	7.88	1.83936	0	21.3156	2.89037	0.242557	4.17177	0.333333	9	19
35	2012	0.0366449	0.0366449	0.0366449	0.0366449	0.0366449	0.0366449	63.1	0.615932	-0.0430641	9.15186	0.267927	0	0	0	8.33	2.31687	10.631	21.3549	2.94444	0.307152	4.12753	0.333333	9	6
35	2013	0.033022	0.033022	0.033022	0.033022	0.033022	0.033022	66	0.201528	0.0165591	9.24038	0.343012	0	0	0	8.64	2.40077	0	21.7712	2.99573	0.194236	4.28972	0.333333	9	6
35	2014	0.0323845	0.0323845	0.0323845	0.0323845	0.0323845	0.0323845	68.5	0.16147	-0.0402409	9.18492	0.367325	0	0	0	9.3	2.48915	0	21.761	3.04452	0.221956	4.01452	0.375	9	6
35	2015	0.0347725	0.0347725	0.0347725	0.0347725	0.0347725	0.0347725	72.4	-0.119224	0.0028616	9.28998	0.417204	0	0	0	9.68	2.36489	10.8736	21.8116	3.09104	0.267673	4.0623	0.375	9	3
35	2016	0.0320399	0.0320399	0.0320399	0.0320399	0.0320399	0.0320399	74	0.113247	-0.0211843	9.40393	0.408241	0	0	0	9.86	2.02054	11.7569	22.139	3.13549	0.164936	3.9961	0.428571	9	3
35	2017	0.0290986	0.0290986	0.0290986	0.0290986	0.0290986	0.0290986	76.2	0.224184	0.0175563	9.3889	0.486126	0	0	0	10.2	2.4031	0	22.1573	3.17805	0.160336	3.97181	0.333333	9	3
35	2018	0.0233729	0.0233729	0.0233729	0.0233729	0.0233729	0.0233729	78.4	-0.623458	-0.0134878	9.34163	0.602473	0	0	0	10.56	1.90516	0	22.2535	3.21888	0.251066	3.97332	0.333333	9	3
35	2019	0.0255084	0.0255084	0.0255084	0.0255084	0.0255084	0.0255084	80.5	-0.180461	-0.00408851	9.42634	0.698737	0	0	0	10.92	1.98512	0	22.2343	3.2581	0.149354	3.97613	0.375	9	3
35	2020	0.0258117	0.0258117	0.0257995	0.288478	0.0257995	0.304256	82.6	0.031439	0.00875284	9.4428	0.759788	0	0	0	11.3	1.68997	0	22.3266	3.29584	0.215358	3.98375	0.333333	9	3
36	2011	0.0371672	0.0371672	0.0371672	0.0371672	0.0371672	0.0371672	70.3	-0.596021	0.0104737	9.14623	0.313677	0.693147	0	0.693147	8.1	1.07056	0	23.8776	3.13549	0.638528	4.45492	0.357143	1	11
36	2012	0.0386696	0.0386696	0.0386696	0.0386696	0.0386696	0.0386696	72.2	1.84268	0.0251513	9.0833	0.39923	0.998577	0	0.998577	8.75	2.09064	0	24.1551	3.17805	0.710283	4.45803	0.357143	1	11
36	2013	0.032023	0.032023	0.032023	0.032023	0.032023	0.032023	75.2	2.31326	0.0289418	9.02051	0.479286	1.30401	0	1.30401	9.12	2.28509	0	24.4304	3.21888	0.763096	4.4724	0.333333	1	11
36	2014	0.0302284	0.0302284	0.0302284	0.0302284	0.0302284	0.0302284	75.3	3.45597	0.0234771	8.98042	0.520671	1.60944	0	1.60944	9.37	2.81273	0	24.9844	3.2581	0.823456	4.44735	0.333333	1	11
36	2015	0.0277806	0.0277806	0.0277806	0.0277806	0.0277806	0.0277806	76.5	1.22001	0.0224736	8.95841	0.586331	2.56495	0.693147	2.48491	8.89	3.09124	0	25.497	3.29584	0.87189	4.47323	0.352941	1	11
36	2016	0.0242871	0.0242871	0.0242871	0.271438	0.281328	0.0242871	77.8	-0.239214	0.018214	9.12652	0.564752	2.48491	1.38629	2.19722	9.14	2.99453	0	25.8463	3.3322	0.851677	4.41948	0.333333	1	11
36	2017	0.322154	0.310077	0.294433	0.371586	0.370311	0.330363	79	2.80684	0.0164697	8.89864	0.639441	1.94591	1.38629	1.38629	9.42	3.38137	0	25.9585	3.3673	0.85357	4.43433	0.333333	1	11
36	2018	0.346032	0.0267642	0.35415	0.369739	0.367213	0.315633	80.3	0.899597	0.00487088	9.13906	0.772674	2.19722	1.60944	1.60944	9.7	1.23321	0	26.0803	3.4012	0.865957	4.44674	0.333333	1	11
37	2012	0.0459636	0.0459636	0.0459636	0.0459636	0.0459636	0.0459636	63.1	-0.210579	0.0249751	9.15186	0.267927	1.9356	0	1.9356	8.33	2.31687	0	20.9153	2.94444	0.592418	3.69512	0.363636	9	3
37	2013	0.0441944	0.0441944	0.0441944	0.0441944	0.0441944	0.0441944	66	-0.19215	-0.00746915	9.24038	0.343012	2.35409	0	2.35409	8.64	2.40077	0	21.0089	2.99573	0.636463	3.72287	0.363636	9	3
37	2014	0.0369076	0.0369076	0.0369076	0.0369076	0.0369076	0.0369076	68.5	0.684955	0.0606013	9.18492	0.367325	2.77259	0	2.77259	9.3	2.48915	0	21.4078	3.04452	0.695063	4.03056	0.363636	9	3
37	2015	0.0439111	0.0439111	0.0439111	0.0439111	0.0439111	0.0439111	72.4	-0.064631	0.108088	9.28998	0.417204	2.30259	0	2.30259	9.68	2.36489	12.0552	21.3864	3.09104	0.58659	4.07975	0.363636	9	3
37	2019	0.0363451	0.0363451	0.0363451	0.0363451	0.0363451	0.0363451	80.5	4.77857	0.178963	9.42634	0.698737	1.38629	0	1.38629	10.92	1.98512	0	22.5907	3.2581	0.632612	4.43346	0.363636	9	3
37	2020	0.0355047	0.0355047	0.0355005	0.0355047	0.0355005	0.0355005	82.6	7.04032	0.0886244	9.4428	0.759788	1.09861	0	1.09861	11.3	1.68997	0	23.0162	3.29584	0.719174	4.42474	0.363636	9	3
38	2011	0.735869	0.0451573	0.754621	0.763096	0.721687	0.782414	60.4	0.885411	0.110642	9.31803	0.204664	1.60944	0	1.60944	7.88	1.83936	0	21.0734	2.83321	0.698867	4.02106	0.333333	9	3
38	2012	0.814355	0.695172	0.835346	0.828625	0.794088		63.1	0.728592	0.0917279	9.15186	0.267927	1.60944	0	1.60944	8.33	2.31687	0	21.3445	2.89037	0.750595	4.17317	0.375	9	3
38	2013	0.762936	0.694996	0.774391	0.779349	0.779349		66	1.3587	0.0815868	9.24038	0.343012	1.94591	0	1.94591	8.64	2.40077	0	21.9385	2.94444	0.806481	4.16309	0.333333	9	3
38	2014	0.607267	0.583195	0.611671	0.592637	0.598496	0.570127	68.5	0.54791	0.0669178	9.18492	0.367325	1.79176	0	1.79176	9.3	2.48915	0	22.2656	2.99573	0.803558	3.91108	0.333333	9	3
38	2015	0.674704	0.675353	0.664665	0.680267	0.65804	0.695053	72.4	0.205368	0.0905475	9.28998	0.417204	1.94591	0.693147	1.79176	9.68	2.36489	13.4588	21.9478	3.04452	0.647972	4.05122	0.333333	9	3
38	2017	0.590047	0.57531	0.590122	0.604621	0.595078		76.2	0.508158	0.0477447	9.3889	0.486126	2.56495	1.60944	2.19722	10.2	2.4031	10.3706	22.7539	3.13549	0.761753	4.02076	0.333333	9	3
38	2019	0.571965	0.584899	0.549379	0.546265	0.48468	0.5627	80.5	0.1325	0.076377	9.42634	0.698737	3.2581	2.89037	2.19722	10.92	1.98512	0	22.8946	3.21888	0.673751	4.02181	0.333333	9	3
38	2020	0.654421	0.65205	0.643457	0.6423	0.587809	0.662575	82.6	0.276976	0.0818955	9.4428	0.759788	3.49651	3.09104	2.48491	11.3	1.68997	0	22.9248	3.2581	0.687771	4.15067	0.333333	9	3
39	2011	0.358674	0.0311274	0.367814	0.41484	0.358674	0.413544	60.4	0.016331	0.0319709	9.31803	0.204664	0	0	0	7.88	1.83936	0	22.8092	2.83321	0.6375	4.11733	0.428571	9	3
39	2012	0.403568	0.0348877	0.416841	0.486317	0.49751	0.0348877	63.1	-0.04439	0.0176288	9.15186	0.267927	0.693147	0.693147	0	8.33	2.31687	0	22.7778	2.89037	0.608351	4.13466	0.428571	9	3
39	2013	0.459569	0.498803	0.0335378	0.463633	0.463987	0.397109	66	-0.179688	0.0357963	9.24038	0.343012	1.34178	0.924196	0.799298	8.64	2.40077	0	22.7998	2.94444	0.588088	4.06361	0.333333	9	3
39	2014	0.387216	0.374092	0.35345	0.0299118	0.0299118	0.0299118	68.5	-0.311382	0.0437745	9.18492	0.367325	1.99042	1.15525	1.5986	9.3	2.48915	0	23.4764	2.99573	0.454445	4.20449	0.333333	9	3
39	2015	0.404699	0.437061	0.0284519	0.0284519	0.0284519	0.0284519	72.4	0.026459	0.0256869	9.28998	0.417204	2.63906	1.38629	2.3979	9.68	2.36489	0	23.7973	3.04452	0.387465	4.19092	0.375	9	3
39	2017	0.461797	0.458188	0.435073	0.549461		0.473564	76.2	0.003681	0.0272224	9.3889	0.486126	3.21888	1.60944	3.04452	10.2	2.4031	0	24.1128	3.13549	0.511848	3.98216	0.333333	9	3
40	2011	0.596796	0.524018	0.601786	0.584576	0.556976	0.581915	60.4	0.416663	0.0274485	9.31803	0.204664	0	0	0	7.88	1.83936	0	21.4949	2.89037	0.46746	2.92614	0.428571	9	3
40	2012	0.616818	0.66356	0.039497	0.446016	0.456281	0.039497	63.1	0.214473	0.00276795	9.15186	0.267927	0	0	0	8.33	2.31687	13.1224	21.5682	2.94444	0.502397	3.13729	0.428571	9	3
40	2013	0.560304	0.589949	0.483164	0.517482	0.504167	0.484154	66	0.288663	0.0313133	9.24038	0.343012	0	0	0	8.64	2.40077	10.1378	21.6786	2.99573	0.5322	3.36729	0.428571	9	3
40	2014	0.495067	0.0347613	0.507042	0.529838	0.508529	0.520829	68.5	0.230733	0.0253062	9.18492	0.367325	0.693147	0	0.693147	9.3	2.48915	11.5773	22.0215	3.04452	0.644927	3.40015	0.428571	9	3
40	2015	0.525787	0.49221	0.513179	0.49956	0.454123	0.496375	72.4	0.022251	0.0152807	9.28998	0.417204	1.60944	0	1.60944	9.68	2.36489	0	22.2193	3.09104	0.701165	3.53511	0.428571	9	3
40	2016	0.460039	0.496826	0.0323425	0.0323425	0.0323425	0.0323425	74	2.36517	0.0966532	9.40393	0.408241	1.38629	0	1.38629	9.86	2.02054	11.7279	22.6383	3.13549	0.660779	3.5187	0.428571	9	3
40	2017	0.0302033	0.0302033	0.0302033	0.0302033	0.0302033	0.0302033	76.2	0.370091	0.150949	9.3889	0.486126	1.79176	1.09861	1.38629	10.2	2.4031	0	22.7548	3.17805	0.575245	3.44712	0.428571	9	3
40	2018	0.284386	0.308665	0.0246803	0.0246803	0.0246803	0.0246803	78.4	0.025375	0.206226	9.34163	0.602473	1.09861	0	1.09861	10.56	1.90516	0	23.0897	3.21888	0.512594	3.39682	0.428571	9	3
40	2019	0.33027	0.025545	0.338018	0.381459	0.362468	0.371875	80.5	0.259383	0.030498	9.42634	0.698737	2.19722	1.60944	1.60944	10.92	1.98512	0	23.1542	3.2581	0.53991	3.37715	0.428571	9	3
40	2020	0.34702	0.0253244	0.354979	0.385999	0.359584	0.386384	82.6	0.036321	0.0321717	9.4428	0.759788	1.60944	1.09861	1.09861	11.3	1.68997	0	23.197	3.29584	0.540957	3.3565	0.428571	9	3
41	2011	0.0455548	0.0455548	0.0455548	0.0455548	0.0455548	0.0455548	60.4	0.368794	-0.138259	9.31803	0.204664	0	0	0	7.88	1.83936	0	21.1556	2.94444	0.97959	3.86968	0.375	9	11
41	2014	0.0235614	0.0235614	0.0235614	0.0235614	0.0235614	0.0235614	68.5	-0.23583	-0.0689535	9.18492	0.367325	0	0	0	9.3	2.48915	0	22.7866	3.09104	0.628363	3.50386	0.375	9	11
41	2015	0.0291455	0.0291455	0.0291455	0.0291455	0.0291455	0.0291455	72.4	4.17758	0.0047957	9.28998	0.417204	0	0	0	9.68	2.36489	0	22.8022	3.13549	0.374701	4.23408	0.6	9	11
41	2016	0.0261202	0.0261202	0.0261202	0.0261202	0.0261202	0.0261202	74	0.342581	0.0109399	9.40393	0.408241	0.693147	0	0.693147	9.86	2.02054	0	23.0879	3.17805	0.482337	4.24996	0.333333	9	11
41	2018	0.0255402	0.0255402	0.0255402	0.0255402	0.0255402	0.0255402	78.4	0.158085	0.00895237	9.34163	0.602473	0.693147	0	0.693147	10.56	1.90516	0	23.3076	3.2581	0.561924	4.21235	0.333333	9	11
41	2019	0.0245083	0.0245083	0.0245083	0.0245083	0.0245083	0.0245083	80.5	-0.050635	0.00612304	9.42634	0.698737	1.38629	0	1.38629	10.92	1.98512	0	23.2455	3.29584	0.554071	4.18309	0.333333	9	12
41	2020	0.0244665	0.0244665	0.0244519	0.0244665	0.0244519	0.0244519	82.6	-0.318623	-0.0271895	9.4428	0.759788	1.38629	0	1.38629	11.3	1.68997	0	23.1877	3.3322	0.588872	4.14116	0.375	9	12
42	2012	0.582925	0.570004	0.547279	0.655472	0.582151	0.667725	63.1	0.029828	0.0317474	9.15186	0.267927	0	0	0	8.33	2.31687	0	21.2776	2.83321	0.211593	3.63698	0.333333	9	12
42	2013	0.594298	0.549142	0.595014	0.551735	0.573147	0.0369224	66	-0.179468	0.0340988	9.24038	0.343012	3.55535	0	3.55535	8.64	2.40077	0	21.4817	2.89037	0.327471	3.595	0.333333	9	12
42	2014	0.443913	0.481203	0.0342916	0.544937	0.562544	0.0342916	68.5	-0.09165	0.0295799	9.18492	0.367325	3.52636	1.09861	3.46574	9.3	2.48915	0	21.7015	2.94444	0.437771	3.58639	0.333333	9	12
42	2016	0.0376448	0.0376448	0.0376448	0.0376448	0.0376448	0.0376448	74	0.220497	0.0558143	9.40393	0.408241	4.17439	1.09861	4.14313	9.86	2.02054	0	21.6587	3.04452	0.309922	3.5566	0.333333	9	12
42	2017	0.0309721	0.0309721	0.0309721	0.0309721	0.0309721	0.0309721	76.2	3.24581	0.0440502	9.3889	0.486126	1.79176	0.693147	1.60944	10.2	2.4031	0	22.6681	3.09104	0.630906	4.09133	0.375	9	12
42	2018	0.0321511	0.0321511	0.0321511	0.0321511	0.0321511	0.0321511	78.4	-0.713115	0.00330326	9.34163	0.602473	1.79176	0	1.79176	10.56	1.90516	0	22.6873	3.13549	0.656307	4.08759	0.375	9	12
42	2019	0.0328996	0.0328996	0.0328996	0.0328996	0.0328996	0.0328996	80.5	0.090563	0.0166652	9.42634	0.698737	0.693147	0	0.693147	10.92	1.98512	0	22.5463	3.17805	0.594452	4.08815	0.375	9	12
42	2020	0.0337205	0.0337205	0.0337155	0.508789	0.461434	0.514675	82.6	0.076594	0.00517638	9.4428	0.759788	0.693147	0.693147	0	11.3	1.68997	0	22.4865	3.21888	0.574448	4.10681	0.333333	9	12
43	2011	0.0305334	0.0305334	0.0305334	0.0305334	0.0305334	0.0305334	47.8	0.003738	0.0295063	8.61432	0.148977	0	0	0	6.32	2.25636	12.6115	24.0744	2.70805	0.735552	4.06897	0.333333	3	3
43	2012	0.0319078	0.0319078	0.0319078	0.0319078	0.0319078	0.0319078	50.2	0.897223	0.000608593	8.72111	0.214509	0	0	0	6.53	2.20035	13.7922	24.2123	2.77259	0.774421	4.06282	0.333333	3	3
43	2013	0.308814	0.0268003	0.316683	0.300135	0.0268003	0.317332	55.9	0.12799	-0.00569492	8.74273	0.282859	0	0	0	6.57	2.96556	13.0117	24.0712	2.83321	0.745773	4.05699	0.375	3	3
43	2014	0.026462	0.026462	0.026462	0.026462	0.026462	0.026462	58.8	0.725537	-0.0429537	8.73906	0.315129	0	0	0	6.88	3.27974	12.8678	24.267	2.89037	0.725987	4.09587	0.333333	3	3
43	2016	0.0261164	0.0261164	0.0261164	0.0261164	0.0261164	0.0261164	62.6	0.122838	0.0589132	8.98143	0.359349	0	0	0	6.75	3.11458	13.4093	24.1691	2.99573	0.646672	3.9768	0.285714	3	3
43	2017	0.0252527	0.0252527	0.0252527	0.40858	0.367631	0.421996	64.2	0.260029	0.0626823	8.84722	0.417558	0	0	0	6.81	2.65197	0	24.1562	3.04452	0.591054	3.93729	0.333333	3	3
43	2018	0.392335	0.33004	0.398198	0.372238	0.366336	0.359029	65.8	0.244391	0.0346184	9.08783	0.486256	0	0	0	6.87	1.93246	12.6036	24.2033	3.09104	0.576934	3.97886	0.333333	3	3
43	2019	0.29554	0.0228588	0.302473	0.367263	0.340117	0.373892	67.3	0.204318	0.035729	8.95596	0.554004	0	0	0	6.93	2.54573	0	24.1029	3.13549	0.51817	4.00632	0.333333	3	3
43	2020	0.365084	0.022844	0.373355	0.330478	0.262695	0.341328	68.7	0.402242	0.0123651	8.75621	0.605031	0	0	0	6.99	2.34437	0	24.0519	3.17805	0.494189	4.01337	0.333333	3	3
44	2011	0.456443	0.0396122	0.468074	0.574623	0.512143	0.578983	60.4	1.21359	0.0778782	9.31803	0.204664	0	0	0	7.88	1.83936		23.3653	2.89037	0.525585	3.78388	0.363636	9	3
44	2012	0.605689	0.0412944	0.62561	0.554542	0.0412944	0.579132	63.1	0.408548	0.037944	9.15186	0.267927	0	0	0	8.33	2.31687		23.3675	2.94444	0.495988	3.81685	0.363636	9	3
44	2013	0.440756	0.0340907	0.451988	0.471276	0.396597	0.48003	66	0.998256	0.0291399	9.24038	0.343012	0	0	0	8.64	2.40077	16.4687	23.3939	2.99573	0.561427	3.85772	0.363636	9	3
44	2014	0.526536	0.0334634	0.539272	0.50491	0.0334634	0.533831	68.5	-0.178816	0.0387407	9.18492	0.367325	0	0	0	9.3	2.48915	16.0494	23.3776	3.04452	0.540798	3.83873	0.363636	9	3
44	2015	0.0346372	0.0346372	0.0346372	0.434354	0.39768	0.410126	72.4	0.146009	0.0164152	9.28998	0.417204	0	0	0	9.68	2.36489	0	23.4885	3.09104	0.503239	3.84139	0.4	9	3
44	2016	0.381774	0.033132	0.391502	0.033132	0.033132	0.033132	74	-0.233071	0.020149	9.40393	0.408241	0	0	0	9.86	2.02054	0	23.5547	3.13549	0.515829	3.84616	0.4	9	3
44	2017	0.439905	0.0340248	0.451114	0.469412	0.43832	0.451114	76.2	-0.15031	0.0579555	9.3889	0.486126	0	0	0	10.2	2.4031	0	23.6608	3.17805	0.448532	3.76548	0.444444	9	3
44	2018	0.392427	0.379606	0.357952	0.381136	0.350189	0.357952	78.4	-0.464358	0.0466299	9.34163	0.602473	0	0	0	10.56	1.90516	14.1462	23.694	3.21888	0.450591	3.73653	0.333333	9	3
44	2019	0.387081	0.372569	0.353076	0.447075	0.436368	0.41988	80.5	-0.323367	0.042882	9.42634	0.698737	0.693147	0.693147	0	10.92	1.98512	0	23.7349	3.2581	0.440773	3.75465	0.333333	9	3
44	2020	0.439679	0.384666	0.433418	0.471154	0.460381	0.449895	82.6	0.106515	0.0451712	9.4428	0.759788	0.693147	0.693147	0	11.3	1.68997	0	23.9157	3.29584	0.47259	3.74916	0.333333	9	3
45	2011	0.0370485	0.0370485	0.0370485	0.493751	0.507675	0.0370485	60.4	-0.162725	0.0276102	9.31803	0.204664	0	0	0	7.88	1.83936	0	22.9713	2.89037	0.564772	3.83014	0.384615	9	6
45	2012	0.425759	0.036806	0.439762	0.494268	0.477081	0.434058	63.1	0.16929	0.00988765	9.15186	0.267927	0	0	0	8.33	2.31687	15.1688	23.0857	2.94444	0.593047	3.77123	0.384615	9	12
45	2013	0.0348417	0.0348417	0.0348417	0.0348417	0.0348417	0.0348417	66	-0.084236	0.0176603	9.24038	0.343012	3.66356	1.09861	3.61092	8.64	2.40077	0	23.2266	2.99573	0.499835	4.04948	0.384615	9	12
45	2014	0.034426	0.034426	0.034426	0.034426	0.034426	0.034426	68.5	0.091098	0.00980798	9.18492	0.367325	4.23411	0	4.23411	9.3	2.48915	0	23.3483	3.04452	0.554065	4.22229	0.384615	9	12
45	2015	0.0348358	0.0348358	0.0348358	0.0348358	0.0348358	0.0348358	72.4	0.105475	0.00274412	9.28998	0.417204	3.68888	0	3.68888	9.68	2.36489	0	23.504	3.09104	0.622803	4.21695	0.384615	9	12
45	2016	0.0324017	0.0324017	0.0324017	0.0324017	0.0324017	0.0324017	74	0.214403	0.00540746	9.40393	0.408241	3.49651	0	3.49651	9.86	2.02054	0	23.571	3.13549	0.637762	4.25419	0.384615	9	12
45	2018	0.028915	0.028915	0.028915	0.323596	0.333603	0.028915	78.4	0.007152	0.00527513	9.34163	0.602473	3.82864	0.693147	3.80666	10.56	1.90516	0	23.6677	3.21888	0.653134	4.26699	0.384615	9	12
45	2019	0.029067	0.029067	0.029067	0.401552	0.412442	0.029067	80.5	-0.026231	0.0207575	9.42634	0.698737	3.46574	0	3.46574	10.92	1.98512	0	23.6988	3.2581	0.649514	4.26699	0.416667	9	12
45	2020	0.366637	0.0318184	0.375166	0.399006	0.366115	0.375166	82.6	0.019322	0.0227828	9.4428	0.759788	3.46574	1.09861	3.4012	11.3	1.68997	11.6556	23.6888	3.29584	0.634451	4.25784	0.416667	9	12
46	2011	0.0318014	0.0318014	0.0318014	0.0318014	0.0318014	0.0318014	60.4	0.170711	0.0106251	9.31803	0.204664	0	0	0	7.88	1.83936	0	22.2631	2.89037	0.620521	4.36681	0.333333	9	12
46	2012	0.0384727	0.0384727	0.0384727	0.487464	0.498684	0.0384727	63.1	2.05753	0.0566022	9.15186	0.267927	3.7612	0	3.7612	8.33	2.31687	0	22.3323	2.94444	0.679874	4.34935	0.333333	9	12
46	2013	0.0390653	0.0390653	0.0390653	0.0390653	0.0390653	0.0390653	66	1.88922	0.0833144	9.24038	0.343012	3.97029	0	3.97029	8.64	2.40077	0	22.3071	2.99573	0.588971	4.34942	0.333333	9	12
46	2014	0.0374815	0.0374815	0.0374815	0.0374815	0.0374815	0.0374815	68.5	-0.286599	0.116519	9.18492	0.367325	3.46574	0	3.46574	9.3	2.48915	0	22.121	3.04452	0.411927	4.37158	0.333333	9	12
46	2015	0.0400288	0.0400288	0.0400288	0.0400288	0.0400288	0.0400288	72.4	2.78822	0.0604478	9.28998	0.417204	3.63759	0.693147	3.61092	9.68	2.36489	0	22.545	3.09104	0.404929	4.38864	0.333333	9	12
46	2016	0.0379983	0.0379983	0.0379983	0.0379983	0.0379983	0.0379983	74	0.098887	0.0635312	9.40393	0.408241	3.3673	0.693147	3.3322	9.86	2.02054	0	22.6581	3.13549	0.410328	4.3861	0.333333	9	12
46	2017	0.427756	0.0371226	0.438656	0.414891	0.0371226	0.438656	76.2	0.17002	0.0533202	9.3889	0.486126	3.63759	0.693147	3.61092	10.2	2.4031	0	22.871	3.17805	0.477586	4.38977	0.333333	9	6
46	2018	0.408433	0.0354456	0.418015	0.396682	0.0354456	0.418015	78.4	0.077767	0.0747017	9.34163	0.602473	3.58352	2.19722	3.3322	10.56	1.90516	0	23.0556	3.21888	0.500546	4.39164	0.375	9	6
46	2019	0.0353615	0.0353615	0.0353615	0.0353615	0.0353615	0.0353615	80.5	0.102565	0.0631912	9.42634	0.698737	3.43399	2.3979	3.04452	10.92	1.98512	0	23.1525	3.2581	0.496825	4.39023	0.333333	9	6
46	2020	0.0348498	0.0348498	0.0348453	0.0348498	0.0348453	0.0348453	82.6	-0.026208	0.0587973	9.4428	0.759788	4.06044	2.63906	3.80666	11.3	1.68997	0	23.2281	3.29584	0.50159	4.38387	0.333333	9	6
47	2011	0.0383659	0.0383659	0.0383659	0.0383659	0.0383659	0.0383659	70.3	0.886885	0.0366054	9.14623	0.313677	0	0	0	8.1	1.07056	0	21.5692	3.3322	0.723701	4.23267	0.333333	1	5
47	2012	0.0356862	0.0356862	0.0356862	0.0356862	0.0356862	0.0356862	72.2	10.2879	0.044885	9.0833	0.39923	0	0	0	8.75	2.09064	0	21.8832	3.3673	0.756321	4.21649	0.333333	1	5
47	2013	0.0341971	0.0341971	0.0341971	0.0341971	0.0341971	0.0341971	75.2	9.77843	0.0492072	9.02051	0.479286	0	0	0	9.12	2.28509	0	22.1052	3.4012	0.757927	4.25516	0.333333	1	5
47	2014	0.0320796	0.0320796	0.0320796	0.0320796	0.0320796	0.0320796	75.3	1.20678	0.0456127	8.98042	0.520671	0	0	0	9.37	2.81273	0	22.3162	3.43399	0.75983	4.20368	0.333333	1	5
47	2016	0.424698	0.0309931	0.43552	0.411925	0.0309931	0.434662	77.8	3.95854	0.0434897	9.12652	0.564752	0.693147	0	0.693147	9.14	2.99453	0	23.2204	3.49651	0.698646	4.29545	0.333333	1	5
47	2017	0.346043	0.0300312	0.354861	0.335636	0.0300312	0.354861	79	0.729102	0.047378	8.89864	0.639441	0.693147	0.173287	0.51986	9.42	3.38137	9.29492	23.1625	3.52636	0.640241	4.25144	0.333333	1	5
47	2018	0.0290323	0.0290323	0.0290323	0.0290323	0.0290323	0.0290323	80.3	0.427454	0.0539663	9.13906	0.772674	0.693147	0.346574	0.346574	9.7	1.23321	0	23.1611	3.55535	0.597413	4.25616	0.333333	1	5
47	2019	0.0280104	0.0280104	0.0280104	0.351725	0.0280104	0.370641	81.5	0.577201	0.0501533	9.14772	0.895462	0.693147	0.51986	0.173287	10	0.245865	0	23.4142	3.58352	0.630137	4.24573	0.375	1	5
47	2020	0.391741	0.342726	0.386108	0.307805	0.027531	0.324677	82.7	0.950978	0.0433674	9.2967	0.982197	0.693147	0.693147	0	10.3	-0.109789	0	23.6181	3.61092	0.655597	4.23907	0.333333	1	5
48	2011	0.356922	0.345261	0.32621	0.392288	0.356922	0.388726	60.4	-0.016921	0.0144642	9.31803	0.204664	2.3979	2.19722	1.09861	7.88	1.83936	0	24.2137	2.70805	0.68834	4.08985	0.333333	9	3
48	2012	0.409438	0.0297636	0.422904	0.336102	0.0297636	0.351006	63.1	0.107096	0.00243601	9.15186	0.267927	1.94591	1.94591	0	8.33	2.31687	13.8137	24.3915	2.77259	0.738523	4.02952	0.333333	9	3
48	2013	0.349083	0.318604	0.337757	0.339273	0.296365	0.338449	66	0.045263	-0.0194483	9.24038	0.343012	2.70805	2.56495	1.09861	8.64	2.40077	0	24.3926	2.83321	0.77851	4.08164	0.333333	9	3
48	2014	0.321653	0.293197	0.310824	0.344826	0.270477	0.358578	68.5	0.139072	-0.00837939	9.18492	0.367325	2.56495	2.3979	1.09861	9.3	2.48915	16.5242	24.4258	2.89037	0.791154	4.06973	0.333333	9	3
48	2016	0.368682	0.314014	0.368069	0.357594	0.327961	0.353889	74	0.1336	0.00525277	9.40393	0.408241	2.63906	2.48491	1.09861	9.86	2.02054	0	24.4334	2.99573	0.767378	4.06573	0.333333	9	3
48	2017	0.463999	0.0338612	0.475823	0.467154	0.436212	0.448944	76.2	0.414324	0.0457903	9.3889	0.486126	2.56495	1.94591	1.94591	10.2	2.4031	0	23.4447	3.04452	0.502777	3.81993	0.333333	9	3
49	2013	0.0504821	0.0504821	0.0504821	0.0504821	0.0504821	0.0504821	66	-0.366987	-0.0628828	9.24038	0.343012	1.09861	0.346574	0.89588	8.64	2.40077	0	20.1983	2.83321	0.669023	4.13794	0.333333	9	3
49	2014	0.0495235	0.0495235	0.0495235	0.553486	0.57137	0.0495235	68.5	2.49583	-0.250484	9.18492	0.367325	1.09861	0.693147	0.693147	9.3	2.48915	0	19.8575	2.89037	0.723252	3.92275	0.333333	9	3
49	2016	0.0430723	0.0430723	0.0430723	0.61039	0.632628	0.0430723	74	3.77665	0.00664012	9.40393	0.408241	1.38629	0.693147	1.09861	9.86	2.02054	0	20.9961	2.99573	0.390353	4.01989	0.333333	9	3
49	2017	0.503692	0.54397	0.0367578	0.410814	0.0367578	0.434345	76.2	2.37203	0.0116432	9.3889	0.486126	0.693147	0.693147	0	10.2	2.4031	0	21.7542	3.04452	0.610299	4.00399	0.363636	9	3
49	2018	0.431469	0.0374448	0.441591	0.419055	0.0374448	0.441591	78.4	0.421865	-0.0405636	9.34163	0.602473	1.09861	1.09861	0	10.56	1.90516	0	21.9598	3.09104	0.728095	3.97076	0.363636	9	3
49	2019	0.410823	0.035653	0.420461	0.492536	0.035653	0.519024	80.5	2.22909	0.00190403	9.42634	0.698737	1.09861	1.09861	0	10.92	1.98512	0	22.0547	3.13549	0.747129	3.93067	0.444444	9	3
49	2020	0.507238	0.0356608	0.519079	0.398554	0.0356568	0.420505	82.6	0.781945	-0.0482179	9.4428	0.759788	1.38629	1.38629	0	11.3	1.68997	0	22.0353	3.17805	0.790441	3.89112	0.333333	9	13
50	2014	0.303319	0.0262902	0.310656	0.293826	0.0262902	0.310656	68.5	1.05874	0.0589282	9.18492	0.367325	0.693147	0	0.693147	9.3	2.48915	0	25.2758	2.89037	0.660105	4.16746	0.625	9	14
50	2017	0.0237378	0.0237378	0.0237378	0.0237378	0.0237378	0.0237378	76.2	3.11732	0.0428507	9.3889	0.486126	0.693147	0	0.693147	10.2	2.4031	0	26.1053	3.04452	0.698911	4.28803	0.571429	9	14
50	2018	0.0256285	0.0256285	0.0256285	0.0256285	0.0256285	0.0256285	78.4	1.39946	0.0383943	9.34163	0.602473	0.693147	0.346574	0.346574	10.56	1.90516	0	26.4074	3.09104	0.737692	4.26563	0.5	9	11
50	2019	0.0252102	0.0252102	0.0252102	0.0252102	0.0252102	0.0252102	80.5	1.47105	0.0377808	9.42634	0.698737	0.693147	0.693147	0	10.92	1.98512	0	26.6624	3.13549	0.749767	4.23784	0.5	9	11
50	2020	0.0257815	0.0257815	0.0257692	0.0257815	0.0257692	0.0257692	82.6	1.97653	0.0344357	9.4428	0.759788	1.60944	1.60944	0	11.3	1.68997	0	26.847	3.17805	0.75826	4.18021	0.571429	9	11
51	2011	0.0367473	0.0367473	0.0367473	0.0367473	0.0367473	0.0367473	60.4	-0.05583	0.0230289	9.31803	0.204664	0.693147	0	0.693147	7.88	1.83936	0	21.3223	2.70805	0.495641	4.10779	0.363636	9	3
51	2012	0.0366967	0.0366967	0.0366967	0.0366967	0.0366967	0.0366967	63.1	-0.012217	0.0274263	9.15186	0.267927	1.03972	0.549306	0.693147	8.33	2.31687	0	21.4122	2.77259	0.509238	4.09691	0.4	9	3
51	2013	0.0354787	0.0354787	0.0354787	0.0354787	0.0354787	0.0354787	66	0.170322	0.028579	9.24038	0.343012	1.38629	1.09861	0.693147	8.64	2.40077	0	21.5357	2.83321	0.482769	4.09587	0.333333	9	3
51	2015	0.413535	0.0358885	0.423237	0.401098	0.0358885	0.424942	72.4	0.321172	0.0280928	9.28998	0.417204	1.79176	1.60944	0.693147	9.68	2.36489	0	22.1206	2.94444	0.552956	4.07304	0.333333	9	3
51	2016	0.0333259	0.0333259	0.0333259	0.41791	0.0333259	0.440977	74	0.211501	0.045221	9.40393	0.408241	1.58903	1.35403	0.693147	9.86	2.02054	0	22.3457	2.99573	0.594943	4.09428	0.333333	9	3
51	2017	0.407202	0.0314954	0.417579	0.418602	0.361608	0.417579	76.2	0.357078	0.0488843	9.3889	0.486126	1.38629	1.09861	0.693147	10.2	2.4031	0	22.5294	3.04452	0.610373	4.06072	0.375	9	3
51	2018	0.399615	0.0309086	0.408991	0.426993	0.356603	0.433477	78.4	0.142137	0.0414642	9.34163	0.602473	1.09861	0.693147	0.693147	10.56	1.90516	0	22.7452	3.09104	0.634459	4.05802	0.333333	9	3
51	2019	0.447373	0.0346025	0.457869	0.387246	0.0346025	0.408071	80.5	0.754938	0.0454158	9.42634	0.698737	1.94591	1.09861	1.60944	10.92	1.98512	0	22.7545	3.13549	0.551146	3.87877	0.333333	9	3
51	2020	0.427895	0.411854	0.390242	0.456597	0.427299	0.437863	82.6	1.89793	0.00549079	9.4428	0.759788	2.30259	1.94591	1.38629	11.3	1.68997	0	23.086	3.17805	0.66929	3.8627	0.375	9	3
52	2011	0.0390455	0.0390455	0.0390455	0.0390455	0.0390455	0.0390455	60.4	-0.030272	0.0128	9.31803	0.204664	1.03972	0	1.03972	7.88	1.83936	0	22.2992	2.99573	0.799178	3.39257	0.363636	9	3
52	2012	0.0382936	0.0382936	0.0382936	0.0382936	0.0382936	0.0382936	63.1	0.007283	0.0172391	9.15186	0.267927	1.38629	0	1.38629	8.33	2.31687	11.8494	22.492	3.04452	0.819736	3.4125	0.363636	9	6
52	2013	0.0335678	0.0335678	0.0335678	0.0335678	0.0335678	0.0335678	66	-0.032444	0.0285954	9.24038	0.343012	1.73287	0	1.73287	8.64	2.40077	0	22.8051	3.09104	0.764565	3.63421	0.333333	9	6
52	2014	0.0310591	0.0310591	0.0310591	0.347124	0.358339	0.0310591	68.5	0.026776	0.00868256	9.18492	0.367325	2.07944	0	2.07944	9.3	2.48915	0	22.9883	3.13549	0.814926	3.35105	0.363636	9	6
52	2015	0.0339611	0.0339611	0.0339611	0.0339611	0.0339611	0.0339611	72.4	0.025153	0.0406267	9.28998	0.417204	1.38629	0	1.38629	9.68	2.36489	0	23.2698	3.17805	0.832078	3.49493	0.363636	9	6
52	2016	0.0290924	0.0290924	0.0290924	0.0290924	0.0290924	0.0290924	74	-0.097512	0.0299401	9.40393	0.408241	1.03972	0.346574	0.693147	9.86	2.02054	0	23.5364	3.21888	0.647212	3.91148	0.428571	9	6
52	2017	0.0278697	0.0278697	0.0278697	0.0278697	0.0278697	0.0278697	76.2	0.26696	0.0266907	9.3889	0.486126	0.693147	0.693147	0	10.2	2.4031	0	24.1529	3.2581	0.790373	3.96226	0.428571	9	6
52	2018	0.0274756	0.0274756	0.0274756	0.365666	0.316996	0.363564	78.4	0.027667	0.0177529	9.34163	0.602473	1.79176	1.60944	0.693147	10.56	1.90516	0	24.4399	3.29584	0.825944	3.92839	0.428571	9	6
52	2019	0.0278371	0.0278371	0.0278371	0.0278371	0.0278371	0.0278371	80.5	0.095274	0.0125072	9.42634	0.698737	1.44519	0.804719	0.89588	10.92	1.98512	0	24.4409	3.3322	0.809302	3.90507	0.333333	9	6
52	2020	0.0295271	0.0295271	0.0295192	0.0295271	0.0295192	0.0295192	82.6	0.036577	-0.00103946	9.4428	0.759788	1.09861	0	1.09861	11.3	1.68997	0	24.4051	3.3673	0.811438	3.88172	0.333333	9	6
53	2011	0.0370487	0.0370487	0.0370487	0.0370487	0.0370487	0.0370487	60.4	0.058801	0.0866536	9.31803	0.204664	0	0	0	7.88	1.83936	0	22.4123	2.70805	0.0770735	4.28119	0.333333	9	7
53	2012	0.039202	0.039202	0.039202	0.039202	0.039202	0.039202	63.1	0.021974	0.0839059	9.15186	0.267927	0	0	0	8.33	2.31687	0	22.3896	2.77259	0.0749291	4.30899	0.333333	9	7
53	2013	0.0389611	0.0389611	0.0389611	0.0389611	0.0389611	0.0389611	66	0.020488	0.0760221	9.24038	0.343012	0	0	0	8.64	2.40077	0	22.4437	2.83321	0.0859551	4.24513	0.333333	9	7
53	2014	0.0377344	0.0377344	0.0377344	0.0377344	0.0377344	0.0377344	68.5	-0.03393	0.0693616	9.18492	0.367325	0	0	0	9.3	2.48915	0	22.644	2.89037	0.188218	4.26423	0.333333	9	7
53	2015	0.0346206	0.0346206	0.0346206	0.0346206	0.0346206	0.0346206	72.4	0.033058	0.066338	9.28998	0.417204	0	0	0	9.68	2.36489	0	22.7874	2.94444	0.229364	4.37241	0.333333	9	7
53	2016	0.0326625	0.0326625	0.0326625	0.0326625	0.0326625	0.0326625	74	0.018605	0.046601	9.40393	0.408241	0	0	0	9.86	2.02054	0	22.8343	2.99573	0.215342	4.37241	0.333333	9	7
53	2017	0.0343336	0.0343336	0.0343336	0.0343336	0.0343336	0.0343336	76.2	0.00051	0.0465636	9.3889	0.486126	0	0	0	10.2	2.4031	0	22.9529	3.04452	0.238875	4.37109	0.333333	9	7
53	2018	0.0305788	0.0305788	0.0305788	0.0305788	0.0305788	0.0305788	78.4	0.040247	0.0471165	9.34163	0.602473	0.693147	0	0.693147	10.56	1.90516	0	23.0564	3.09104	0.248857	4.37109	0.333333	9	7
53	2019	0.0306146	0.0306146	0.0306146	0.0306146	0.0306146	0.0306146	80.5	-0.19456	0.035802	9.42634	0.698737	0.693147	0	0.693147	10.92	1.98512	0	23.1227	3.13549	0.257485	4.37109	0.333333	9	7
53	2020	0.0327437	0.0327437	0.0327381	0.365951	0.0327381	0.386085	82.6	-0.004809	0.0292316	9.4428	0.759788	0.693147	0	0.693147	11.3	1.68997	0	23.2967	3.17805	0.2492	4.37275	0.25	9	7
54	2011	0.0294927	0.0294927	0.0294927	0.0294927	0.0294927	0.0294927	60.4	0.641567	0.0728176	9.31803	0.204664	0	0	0	7.88	1.83936	0	22.9386	2.63906	0.251293	4.19691	0.333333	9	7
54	2012	0.029297	0.029297	0.029297	0.029297	0.029297	0.029297	63.1	1.11244	0.0563826	9.15186	0.267927	0	0	0	8.33	2.31687	0	23.0653	2.70805	0.293495	4.17624	0.333333	9	7
54	2013	0.0268609	0.0268609	0.0268609	0.0268609	0.0268609	0.0268609	66	0.075149	0.0429165	9.24038	0.343012	1.79176	0	1.79176	8.64	2.40077	0	23.1965	2.77259	0.341296	4.21586	0.333333	9	7
54	2014	0.0266557	0.0266557	0.0266557	0.0266557	0.0266557	0.0266557	68.5	0.080301	0.0217521	9.18492	0.367325	1.38629	0.693147	1.09861	9.3	2.48915	0	23.2647	2.83321	0.376038	4.19868	0.333333	9	7
54	2015	0.0296961	0.0296961	0.0296961	0.0296961	0.0296961	0.0296961	72.4	-0.009281	0.0445786	9.28998	0.417204	1.79176	0	1.79176	9.68	2.36489	0	23.2044	2.89037	0.142207	4.16688	0.333333	9	7
54	2016	0.0291344	0.0291344	0.0291344	0.0291344	0.0291344	0.0291344	74	0.063498	0.0460708	9.40393	0.408241	1.79176	0.693147	1.60944	9.86	2.02054	0	23.2474	2.94444	0.141008	4.2388	0.333333	9	7
54	2017	0.031596	0.031596	0.031596	0.031596	0.031596	0.031596	76.2	0.033381	0.0514623	9.3889	0.486126	0.693147	0	0.693147	10.2	2.4031	0	23.2972	2.99573	0.144605	4.2939	0.333333	9	7
54	2018	0.0322469	0.0322469	0.0322469	0.0322469	0.0322469	0.0322469	78.4	0.035653	0.0506791	9.34163	0.602473	2.30259	1.38629	1.94591	10.56	1.90516	0	23.3225	3.04452	0.13351	4.25876	0.333333	9	7
54	2019	0.0336794	0.0336794	0.0336794	0.0336794	0.0336794	0.0336794	80.5	0.046478	0.0431897	9.42634	0.698737	1.94591	1.09861	1.60944	10.92	1.98512	0	23.3639	3.09104	0.138555	4.25274	0.333333	9	7
54	2020	0.0325846	0.0325846	0.0325789	0.364173	0.0325789	0.384207	82.6	0.015191	0.00254485	9.4428	0.759788	1.79176	0.693147	1.60944	11.3	1.68997	0	23.4391	3.13549	0.210235	4.21051	0.333333	9	7
55	2011	0.0293154	0.0293154	0.0293154	0.0293154	0.0293154	0.0293154	60.4	-0.263484	0.027095	9.31803	0.204664	0	0	0	7.88	1.83936	0	22.7382	2.94444	0.590704	3.78946	0.5	9	5
55	2012	0.0328186	0.0328186	0.0328186	0.0328186	0.0328186	0.0328186	63.1	0.288371	0.0291602	9.15186	0.267927	0.693147	0.693147	0	8.33	2.31687	0	22.8725	2.99573	0.624482	3.74214	0.428571	9	5
55	2013	0.0285022	0.0285022	0.0285022	0.0285022	0.0285022	0.0285022	66	0.734174	0.038648	9.24038	0.343012	0.693147	0.554518	0.138629	8.64	2.40077	0	23.0048	3.04452	0.655718	3.70447	0.428571	9	5
55	2014	0.0292372	0.0292372	0.0292372	0.0292372	0.0292372	0.0292372	68.5	1.58826	0.0382236	9.18492	0.367325	0.693147	0.415888	0.277259	9.3	2.48915	0	23.1236	3.09104	0.664769	3.957	0.428571	9	5
55	2015	0.0274402	0.0274402	0.0274402	0.306679	0.0274402	0.32491	72.4	1.35472	0.0237035	9.28998	0.417204	0.693147	0.277259	0.415888	9.68	2.36489	0	23.5299	3.13549	0.625577	4.09958	0.428571	9	5
55	2016	0.291792	0.025323	0.299228	0.025323	0.025323	0.025323	74	1.28981	0.0231273	9.40393	0.408241	0.693147	0.138629	0.554518	9.86	2.02054	0	23.6829	3.17805	0.671569	4.07948	0.428571	9	5
55	2017	0.343861	0.371358	0.0265962	0.0265962	0.0265962	0.0265962	76.2	0.542101	0.0231937	9.3889	0.486126	0.693147	0	0.693147	10.2	2.4031	0	23.9734	3.21888	0.74455	4.07943	0.428571	9	5
55	2018	0.34999	0.358411	0.30121	0.381401	0.381435	0.337967	78.4	3.72054	0.0244282	9.34163	0.602473	0.693147	0.693147	0	10.56	1.90516	0	24.1809	3.2581	0.724716	4.08268	0.428571	9	5
55	2019	0.382607	0.334734	0.377241	0.406405	0.400228	0.377241	80.5	3.01788	0.0306013	9.42634	0.698737	1.94591	1.94591	0	10.92	1.98512	0	24.4199	3.29584	0.760364	4.00999	0.428571	9	5
55	2020	0.323137	0.0280432	0.330607	0.386889	0.383675	0.330607	82.6	1.65271	0.0303843	9.4428	0.759788	1.09861	1.09861	0	11.3	1.68997	0	24.6151	3.3322	0.774743	3.91223	0.5	9	5
56	2011	0.0332845	0.0332845	0.0332845	0.0332845	0.0332845	0.0332845	60.4	0.157938	0.0473249	9.31803	0.204664	0	0	0	7.88	1.83936	0	21.4113	2.56495	0.0887114	4.17556	0.363636	9	6
56	2012	0.0335449	0.0335449	0.0335449	0.0335449	0.0335449	0.0335449	63.1	-0.399442	0.0105614	9.15186	0.267927	0	0	0	8.33	2.31687	0	21.4114	2.63906	0.0931204	4.15893	0.363636	9	6
56	2013	0.033897	0.033897	0.033897	0.033897	0.033897	0.033897	66	-0.11292	0.0333572	9.24038	0.343012	0	0	0	8.64	2.40077	0	21.4403	2.70805	0.0857419	4.14658	0.363636	9	6
56	2014	0.0343714	0.0343714	0.0343714	0.0343714	0.0343714	0.0343714	68.5	0.105231	0.0214475	9.18492	0.367325	0	0	0	9.3	2.48915	0	21.4328	2.77259	0.0703586	4.20201	0.363636	9	6
56	2015	0.0394313	0.0394313	0.0394313	0.0394313	0.0394313	0.0394313	72.4	-0.195812	0.0673703	9.28998	0.417204	0	0	0	9.68	2.36489	0	21.5194	2.83321	0.0892185	4.09687	0.363636	9	6
56	2016	0.0380038	0.0380038	0.0380038	0.0380038	0.0380038	0.0380038	74	0.008252	0.122159	9.40393	0.408241	0	0	0	9.86	2.02054	0	21.6111	2.89037	0.051592	4.22008	0.363636	9	6
56	2017	0.038695	0.038695	0.038695	0.038695	0.038695	0.038695	76.2	0.082901	0.0607019	9.3889	0.486126	0	0	0	10.2	2.4031	0	21.6606	2.94444	0.0592995	4.26805	0.363636	9	6
56	2018	0.558877	0.0368534	0.571988	0.550325	0.0368534	0.579921	78.4	-0.051971	0.0422035	9.34163	0.602473	0	0	0	10.56	1.90516	0	21.6967	2.99573	0.0557857	4.3197	0.363636	9	6
56	2019	0.0368672	0.0368672	0.0368672	0.0368672	0.0368672	0.0368672	80.5	0.02443	0.0437727	9.42634	0.698737	0	0	0	10.92	1.98512	0	21.804	3.04452	0.0714295	4.35822	0.363636	9	6
56	2020	0.0359286	0.0359286	0.0359246	0.477522	0.0359246	0.503823	82.6	-0.078747	0.0432548	9.4428	0.759788	1.60944	1.60944	0	11.3	1.68997	0	21.847	3.09104	0.0702305	4.39795	0.363636	9	6
57	2011	0.0396112	0.0396112	0.0396112	0.0396112	0.0396112	0.0396112	60.4	0.356914	0.0522576	9.31803	0.204664	0	0	0	7.88	1.83936	0	21.7206	2.56495	0.3603	3.96204	0.333333	9	7
57	2012	0.039124	0.039124	0.039124	0.039124	0.039124	0.039124	63.1	0.036897	0.0410853	9.15186	0.267927	0	0	0	8.33	2.31687	0	21.9849	2.63906	0.435512	3.91798	0.333333	9	7
57	2013	0.0354252	0.0354252	0.0354252	0.0354252	0.0354252	0.0354252	66	0.02809	0.0506656	9.24038	0.343012	0	0	0	8.64	2.40077	15.4349	22.0687	2.70805	0.360138	3.84327	0.333333	9	7
57	2014	0.0351475	0.0351475	0.0351475	0.392817	0.0351475	0.415317	68.5	0.101562	0.0461886	9.18492	0.367325	0	0	0	9.3	2.48915	0	22.2172	2.77259	0.388661	3.8994	0.333333	9	7
57	2015	0.392986	0.0341051	0.402206	0.0341051	0.0341051	0.0341051	72.4	0.085178	0.0349619	9.28998	0.417204	1.09861	0	1.09861	9.68	2.36489	0	22.325	2.83321	0.432835	3.82487	0.333333	9	7
57	2016	0.0324712	0.0324712	0.0324712	0.0324712	0.0324712	0.0324712	74	0.154684	0.0183312	9.40393	0.408241	1.09861	0	1.09861	9.86	2.02054	0	22.3111	2.89037	0.412218	3.87805	0.384615	9	7
57	2017	0.0307915	0.0307915	0.0307915	0.0307915	0.0307915	0.0307915	76.2	0.1323	0.0170026	9.3889	0.486126	1.09861	0	1.09861	10.2	2.4031	0	22.4499	2.94444	0.455037	3.89871	0.333333	9	7
57	2018	0.0280064	0.0280064	0.0280064	0.0280064	0.0280064	0.0280064	78.4	0.219533	0.0281014	9.34163	0.602473	1.09861	0	1.09861	10.56	1.90516	0	22.4573	2.99573	0.434482	3.8758	0.333333	9	7
57	2019	0.0298001	0.0298001	0.0298001	0.0298001	0.0298001	0.0298001	80.5	0.077041	0.0360189	9.42634	0.698737	1.09861	0	1.09861	10.92	1.98512	0	22.4917	3.04452	0.421481	3.89637	0.333333	9	7
57	2020	0.0307578	0.0307578	0.0307509	0.0307578	0.0307509	0.0307509	82.6	0.222637	0.0387415	9.4428	0.759788	1.09861	0	1.09861	11.3	1.68997	0	22.4303	3.09104	0.347693	3.87264	0.333333	9	7
58	2011	0.476539	0.455214	0.479738	0.488082	0.489905	0.479189	60.4	0.025238	0.0225774	9.31803	0.204664	1.79176	1.09861	1.38629	7.88	1.83936		25.0275	2.30259	0.739467	3.19973	0.375	9	3
59	2011	0.0341819	0.0341819	0.0341819	0.0341819	0.0341819	0.0341819	60.4	5.23809	0.00528831	9.31803	0.204664	0	0	0	7.88	1.83936	0	21.1221	2.94444	0.528672	4.00448	0.428571	9	11
59	2012	0.0388338	0.0388338	0.0388338	0.0388338	0.0388338	0.0388338	63.1	1.48704	0.00140792	9.15186	0.267927	0	0	0	8.33	2.31687	0	21.2273	2.99573	0.574363	4.07963	0.428571	9	11
59	2013	0.0330546	0.0330546	0.0330546	0.0330546	0.0330546	0.0330546	66	10.2879	0.0338352	9.24038	0.343012	0	0	0	8.64	2.40077	0	21.7225	3.04452	0.706744	4.03806	0.428571	9	11
59	2014	0.037462	0.037462	0.037462	0.037462	0.037462	0.037462	68.5	10.2879	0.0117982	9.18492	0.367325	0.693147	0	0.693147	9.3	2.48915	0	21.6506	3.09104	0.673085	4.14538	0.428571	9	11
59	2015	0.0380947	0.0380947	0.0380947	0.0380947	0.0380947	0.0380947	72.4	0.542145	0.0121023	9.28998	0.417204	1.09861	0	1.09861	9.68	2.36489	0	22.2383	3.13549	0.630016	4.24028	0.428571	9	11
59	2016	0.0345756	0.0345756	0.0345756	0.0345756	0.0345756	0.0345756	74	0.244921	0.103158	9.40393	0.408241	3.2581	0	3.2581	9.86	2.02054	0	22.6973	3.17805	0.65133	4.26112	0.428571	9	17
59	2017	0.036647	0.036647	0.036647	0.036647	0.036647	0.036647	76.2	0.51886	0.0241875	9.3889	0.486126	2.63906	0	2.63906	10.2	2.4031	0	22.7541	3.21888	0.68845	4.29492	0.428571	9	17
59	2018	0.0360178	0.0360178	0.0360178	0.0360178	0.0360178	0.0360178	78.4	0.018743	0.0242538	9.34163	0.602473	2.07944	0	2.07944	10.56	1.90516	0	22.8364	3.2581	0.695233	4.2397	0.428571	9	17
59	2019	0.0331941	0.0331941	0.0331941	0.0331941	0.0331941	0.0331941	80.5	-0.115158	-0.261063	9.42634	0.698737	2.07944	0	2.07944	10.92	1.98512	0	22.507	3.29584	0.846754	4.1377	0.5	9	17
59	2020	0.033594	0.033594	0.0335889	0.033594	0.0335889	0.0335889	82.6	-0.175611	-0.120641	9.4428	0.759788	1.79176	0	1.79176	11.3	1.68997	0	22.3512	3.3322	0.94591	4.10418	0.5	9	17
60	2011	0.0431836	0.0431836	0.0431836	0.0431836	0.0431836	0.0431836	70.3	0.839334	-0.00916044	9.14623	0.313677	0	0	0	8.1	1.07056	0	20.8932	2.56495	0.272902	3.92062	0.333333	1	6
60	2012	0.039611	0.039611	0.039611	0.039611	0.039611	0.039611	72.2	0.948011	0.0264737	9.0833	0.39923	0	0	0	8.75	2.09064	0	21.2336	2.63906	0.45525	3.96322	0.333333	1	6
60	2013	0.0338003	0.0338003	0.0338003	0.0338003	0.0338003	0.0338003	75.2	1.13263	0.0371689	9.02051	0.479286	0	0	0	9.12	2.28509	0	21.6355	2.70805	0.606677	3.97957	0.333333	1	6
60	2014	0.0358029	0.0358029	0.0358029	0.0358029	0.0358029	0.0358029	75.3	-0.022144	0.0385985	8.98042	0.520671	0	0	0	9.37	2.81273	0	21.7947	2.77259	0.656582	3.97789	0.333333	1	6
60	2015	0.0377784	0.0377784	0.0377784	0.0377784	0.0377784	0.0377784	76.5	7.44612	0.0556034	8.95841	0.586331	0	0	0	8.89	3.09124	0	21.6052	2.83321	0.579701	3.89951	0.333333	1	6
60	2016	0.48752	0.0377077	0.499943	0.472858	0.0377077	0.498958	77.8	3.14578	0.0487667	9.12652	0.564752	0	0	0	9.14	2.99453	0	21.4502	2.89037	0.517535	3.88851	0.375	1	6
60	2017	0.0359424	0.0359424	0.0359424	0.0359424	0.0359424	0.0359424	79	0.084118	0.0410033	8.89864	0.639441	0	0	0	9.42	3.38137	0	21.4919	2.94444	0.54077	3.88945	0.333333	1	6
60	2018	0.036701	0.036701	0.036701	0.036701	0.036701	0.036701	80.3	4.08241	0.0386637	9.13906	0.772674	0	0	0	9.7	1.23321	0	21.4923	2.99573	0.536344	3.88385	0.333333	1	6
60	2019	0.0353919	0.0353919	0.0353919	0.0353919	0.0353919	0.0353919	81.5	1.22934	0.00365769	9.14772	0.895462	0	0	0	10	0.245865	0	21.5956	3.04452	0.60374	3.92226	0.333333	1	6
60	2020	0.0370298	0.0370298	0.0370263	0.0370298	0.0370263	0.0370263	82.7	3.18451	-0.16106	9.2967	0.982197	0	0	0	10.3	-0.109789	0	21.3138	3.09104	0.64677	3.91759	0.333333	1	6
61	2011	0.0379086	0.0379086	0.0379086	0.424832	0.0379086	0.448861	26.6	-0.1761	0.00752832	9.34723	0.090743	0	0	0	6.42	2.41299	0	20.9996	2.70805	0.419497	3.7666	0.333333	15	3
61	2012	0.453082	0.039168	0.467983	0.525987	0.452481	0.518281	31.3	-0.196956	0.0124729	8.92146	0.158525	0	0	0	6.25	2.60571	0	21.0952	2.77259	0.465688	3.7645	0.333333	15	3
61	2013	0.474662	0.433217	0.459261	0.387924	0.402979	0.0346393	35.9	0.100202	0.0137245	8.80418	0.221655	0	0	0	6.5	3.68173	0	21.4069	2.83321	0.467801	3.78254	0.333333	15	3
61	2014	0.0346559	0.0346559	0.0346559	0.0346559	0.0346559	0.0346559	36.9	0.03619	0.0183759	8.85481	0.257213	0	0	0	7.4	2.7668	0	21.5286	2.89037	0.487414	3.72983	0.333333	15	3
61	2016	0.393317	0.424769	0.0341338	0.0341338	0.0341338	0.0341338	44.3	0.486513	0.0183552	9.03253	0.309705	0	0	0	7.09	3.55952	0	21.6357	2.99573	0.537108	3.59473	0.333333	15	3
61	2017	0.0311166	0.0311166	0.0311166	0.0311166	0.0311166	0.0311166	49.5	0.246285	0.0236109	9.00455	0.370388	0	0	0	7.26	3.00422	0	21.7413	3.04452	0.559038	3.56404	0.333333	15	3
61	2018	0.029353	0.029353	0.029353	0.029353	0.029353	0.029353	54.4	0.034883	0.020182	9.11372	0.456852	0	0	0	7.44	2.66582	0	21.8245	3.09104	0.570549	3.62532	0.333333	15	3
61	2019	0.0300771	0.0300771	0.0300771	0.0300771	0.0300771	0.0300771	59	0.042536	0.0226455	9.11449	0.546223	0	0	0	7.62	2.86992	0	21.9929	3.13549	0.627174	3.59902	0.375	15	3
61	2020	0.0329884	0.0329884	0.032983	0.0329884	0.032983	0.032983	63.2	0.054685	0.0280778	9.11801	0.60777	0	0	0	7.8	2.74345	0	22.0142	3.17805	0.601789	3.56831	0.333333	15	3
62	2011	0.032931	0.032931	0.032931	0.414085	0.425762	0.032931	27.7	-0.296065	-0.0716285	9.15133	0.103099	0	0	0	5.81	2.71468	0	21.8579	2.70805	0.523089	4.19644	0.4	23	3
62	2013	0.366885	0.398207	0.03184	0.03184	0.03184	0.03184	35.1	0.061128	-0.242736	9.0043	0.238288	0	0	0	6.18	2.63	13.442	21.7994	2.83321	0.74215	4.19706	0.4	23	3
62	2017	0.0308521	0.0308521	0.0308521	0.0308521	0.0308521	0.0308521	47.5	0.454755	0.0562322	8.82541	0.384581	1.60944	0	1.60944	7.26	2.18144	0	22.638	3.04452	0.458189	4.08953	0.4	23	3
62	2018	0.0288032	0.0288032	0.0288032	0.0288032	0.0288032	0.0288032	51.6	3.08524	0.0568446	9.05123	0.469235	1.53506	0.366204	1.30401	7.45	2.36501	0	22.7014	3.09104	0.475944	4.0358	0.4	23	3
62	2019	0.0296741	0.0296741	0.0296741	0.0296741	0.0296741	0.0296741	55.7	1.22979	0.0454638	8.88281	0.542183	1.46068	0.732408	0.998577	7.65	1.95982	0	22.7037	3.13549	0.417335	4.03888	0.4	23	4
62	2020	0.0354976	0.0354976	0.0354934	0.0354976	0.0354934	0.0354934	59.9	0.853747	0.0318024	9.00504	0.620762	1.38629	1.09861	0.693147	7.85	2.63261	0	22.9462	3.17805	0.507244	3.94682	0.4	23	4
63	2012	0.0347657	0.0347657	0.0347657	0.0347657	0.0347657	0.0347657	59	-0.169991	0.0513618	9.08228	0.276764	2.07944	1.09861	1.79176	9.28	2.79388	0	21.9422	2.94444	0.74873	4.55026	0.307692	6	18
63	2013	0.0319945	0.0319945	0.0319945	0.0319945	0.0319945	0.0319945	60.8	0.279875	0.0502397	8.90544	0.344885	2.30259	0.693147	2.19722	9.37	3.44234	0	22.3495	2.99573	0.643314	4.51023	0.333333	6	18
63	2014	0.0304799	0.0304799	0.0304799	0.340651	0.351657	0.0304799	62.9	0.131986	0.0690637	8.55564	0.373177	1.60944	0	1.60944	9.73	3.5625	0	22.4385	3.04452	0.602917	4.50771	0.333333	6	18
63	2015	0.0336169	0.0336169	0.0336169	0.0336169	0.0336169	0.0336169	65.3	0.321683	0.0420178	8.6706	0.428908	2.48491	1.79176	1.94591	10	3.39214	0	23.2629	3.09104	0.269583	4.45673	0.384615	6	18
63	2016	0.03183	0.03183	0.03183	0.35574	0.3687	0.03183	65.6	0.139039	0.0428004	8.90653	0.416047	2.94444	2.3979	2.19722	9.97	3.34629	0	23.3647	3.13549	0.279278	4.41489	0.416667	6	18
63	2017	0.0290545	0.0290545	0.0290545	0.324721	0.333584	0.0290545	64.8	0.267476	0.0444647	8.7389	0.490828	2.89037	2.63906	1.60944	10.29	2.80929	0	23.3919	3.17805	0.280398	4.37043	0.4	6	18
63	2018	0.0281184	0.0281184	0.0281184	0.353081	0.364	0.0281184	64.3	0.236009	0.0437001	9.02341	0.604841	3.73767	3.49651	2.30259	10.62	2.70944	0	23.4139	3.21888	0.277813	4.33387	0.4	6	18
63	2019	0.0303097	0.0303097	0.0303097	0.339204	0.348403	0.0303097	64	0.398831	0.0410552	8.94611	0.719227	4.04305	3.71357	2.83321	10.96	2.5512	0	23.4784	3.2581	0.300245	4.30283	0.333333	6	18
64	2018	0.419604	0.42899	0.40741	0.41479	0.421345	0.377529	51.9	0.213236	0.0209362	9.16471	0.43638	2.83321	2.19722	2.19722	7.6	1.58474	0	25.2608	2.99573	0.585172	3.95467	0.571429	19	3
64	2019	0.028779	0.028779	0.028779	0.408384	0.408356	0.339395	56.2	0.216959	0.0464343	9.07131	0.520423	2.99573	2.07944	2.56495	7.88	1.29896	0	25.2458	3.04452	0.570609	4.13733	0.571429	19	3
64	2020	0.476161	0.482332	0.440264	0.511778	0.504668	0.499808	60.7	0.210035	0.0632573	9.07749	0.590789	3.17805	1.94591	2.89037	8.16	0.743097	0	25.4792	3.09104	0.588158	4.15278	0.571429	19	3
65	2011	0.0312295	0.0312295	0.0312295	0.0312295	0.0312295	0.0312295	36.1	-0.202522	0.0108087	9.0697	0.108862	0	0	0	5.18	2.92004	0	22.3893	2.63906	0.543603	3.9444	0.333333	11	3
65	2012	0.0314142	0.0314142	0.0314142	0.0314142	0.0314142	0.0314142	41.5	1.11583	0.00204663	9.20342	0.171101	0.693147	0	0.693147	5.44	2.82575	0	22.4667	2.70805	0.575353	3.95468	0.333333	11	3
65	2013	0.029545	0.029545	0.029545	0.029545	0.029545	0.029545	46.5	0.209059	0.00303861	9.20744	0.237087	0.693147	0	0.693147	5.61	3.54581	0	22.4765	2.77259	0.576942	3.96931	0.333333	11	3
65	2014	0.032748	0.032748	0.032748	0.032748	0.032748	0.032748	49.1	0.325635	0.00436937	9.07715	0.257526	0.693147	0	0.693147	6.03	4.08177	0	22.4376	2.83321	0.554528	3.98735	0.333333	11	3
65	2015	0.033204	0.033204	0.033204	0.371095	0.381224	0.033204	50.5	0.65363	0.0227312	9.04888	0.299065	3.52636	2.89037	2.83321	6.32	3.6282	0	23.1159	2.89037	0.503495	4.15488	0.363636	11	3
65	2016	0.0293597	0.0293597	0.0293597	0.0293597	0.0293597	0.0293597	53.3	1.22395	0.0271001	9.29698	0.313734	3.46574	2.77259	2.83321	6.42	2.79027	9.74097	23.273	2.94444	0.551411	4.15593	0.363636	11	3
65	2017	0.0297791	0.0297791	0.0297791	0.373433	0.383625	0.0297791	57	2.55727	0.0277607	9.09313	0.374822	3.52636	3.17805	2.3979	6.56	3.07404	0	23.2719	2.99573	0.52987	4.14887	0.363636	11	3
65	2018	0.0303668	0.0303668	0.0303668	0.430915	0.416642	0.401821	60.7	1.28512	0.012935	9.17451	0.452383	4.12713	3.95124	2.3979	6.69	4.12013	0	23.3725	3.04452	0.569219	4.16281	0.363636	11	3
65	2019	0.365032	0.0316791	0.373596	0.397793	0.408582	0.0316791	64.4	0.386782	0.00672551	9.02822	0.532896	4.59512	4.46591	2.56495	6.84	3.31404	0	23.3734	3.09104	0.581776	4.00913	0.363636	11	9
65	2020	0.0318786	0.0318786	0.0318725	0.39976	0.41157	0.0318725	68	2.10499	0.00719078	9.14388	0.588212	4.45435	4.12713	3.21888	6.98	2.25255	0	23.4243	3.13549	0.594665	3.9178	0.363636	11	9
66	2011	0.0344254	0.0344254	0.0344254	0.0344254	0.0344254	0.0344254	46.8	0.601751	0.030952	9.04994	0.162533	0	0	0	9.18	2.5098	12.3014	21.971	2.63906	0.265155	3.7115	0.444444	5	19
66	2012	0.0363867	0.0363867	0.0363867	0.0363867	0.0363867	0.0363867	50	0.26026	0.0445443	8.903	0.228854	0	0	0	9.94	2.66617	12.8992	21.9994	2.70805	0.247966	3.7112	0.444444	5	4
66	2013	0.0319822	0.0319822	0.0319822	0.0319822	0.0319822	0.0319822	51.7	-0.155451	0.0901656	8.88917	0.301921	0	0	0	9.86	3.01597	0	22.0226	2.77259	0.191626	3.69047	0.375	5	4
66	2014	0.0326278	0.0326278	0.0326278	0.0326278	0.0326278	0.0326278	53.8	0.472661	0.05637	8.90544	0.328137	1.09861	0	1.09861	9.64	2.75506	0	22.1063	2.83321	0.215455	3.67882	0.428571	5	4
66	2015	0.0331239	0.0331239	0.0331239	0.0331239	0.0331239	0.0331239	55.5	0.253267	0.0378594	8.88613	0.37849	2.19722	0	2.19722	9.3	2.9654	0	22.2066	2.89037	0.264025	3.70518	0.428571	5	4
66	2016	0.030629	0.030629	0.030629	0.030629	0.030629	0.030629	56.6	0.137181	0.0296317	9.02124	0.375044	2.83321	0	2.83321	9.26	3.0727	0	22.3262	2.94444	0.302185	3.69636	0.428571	5	4
66	2017	0.0329214	0.0329214	0.0329214	0.0329214	0.0329214	0.0329214	57.5	-0.026996	0.051641	8.87151	0.441431	1.79176	0	1.79176	9.46	2.45012	0	22.2083	2.99573	0.186972	3.69478	0.5	5	4
66	2018	0.340785	0.0295748	0.34878	0.0295748	0.0295748	0.0295748	58.4	-0.609714	0.0387121	9.21473	0.550513	2.30259	1.38629	1.94591	9.67	2.97956	0	23.8083	3.04452	0.407513	4.41854	0.428571	5	3
66	2019	0.0276874	0.0276874	0.0276874	0.0276874	0.0276874	0.0276874	59.2	-0.045116	0.0460062	8.97056	0.64725	2.3979	1.09861	2.19722	9.88	2.60648	0	24.2798	3.09104	0.563384	4.42312	0.428571	5	3
66	2020	0.0296128	0.0296128	0.029605	0.33096	0.029605	0.349135	60	0.157711	0.00496928	8.98193	0.701836	1.79176	1.38629	1.09861	10.1	2.48607	0	24.8653	3.13549	0.64172	4.42428	0.428571	5	3
67	2019	0.611715	0.626164	0.588718	0.587773	0.582524	0.563075	80.5	-0.146691	0.0837115	9.42634	0.698737	3.7612	2.83321	3.29584	10.92	1.98512	0	26.4335	2.99573	0.644	4.11166	0.5	9	3
68	2011	0.553181	0.409002	0.565469	0.565603	0.543334	0.579037	37.8	0.216615	0.10269	9.16545	0.116195	0.693147	0.693147	0	6.85	3.25813	0	24.843	2.30259	0.530377	4.11211	0.333333	8	3
68	2012	0.581084	0.532567	0.591985	0.59231	0.580313	0.589384	40.1	0.292061	0.0487673	9.05579	0.180078	0.828302	0.693147	0.231049	7.24	3.26034	0	24.9178	2.3979	0.526552	4.09039	0.333333	8	3
69	2011	0.0366672	0.0366672	0.0366672	0.461065	0.474067	0.0366672	27.5	1.04982	0.0430146	9.17357	0.0829356	2.30259	0	2.30259	6.19	2.62858	0	22.6794	2.94444	0.580492	3.82942	0.333333	17	3
69	2012	0.459618	0.039733	0.474734	0.533574	0.039733	0.557235	30.4	0.958401	0.0822367	9.25139	0.142599	1.94591	0	1.94591	6.34	2.18581	0	22.6585	2.99573	0.539772	3.80291	0.333333	17	3
69	2013	0.528829	0.0385922	0.542304	0.576686	0.554211	0.564075	34.9	0.826604	0.0928936	9.14921	0.212982	2.07944	0	2.07944	6.51	3.20658	0	22.8384	3.04452	0.539619	3.67779	0.375	17	3
69	2014	0.487348	0.0326331	0.499136	0.538566	0.547122	0.488943	36.9	0.90235	0.119463	9.09829	0.243197	2.19722	0.693147	2.07944	6.85	3.4381	0	23.1021	3.09104	0.422345	3.8645	0.333333	17	3
69	2015	0.474719	0.43709	0.468102	0.513587	0.513595	0.487813	39.2	2.14073	0.0645343	9.15282	0.28704	1.60944	0	1.60944	7.05	2.91376	13.1224	23.248	3.13549	0.449712	3.99111	0.333333	17	3
69	2016	0.50335	0.518828	0.479541	0.505595	0.4951	0.508939	43.4	1.51432	0.0657644	9.23171	0.302408	2.56495	1.09861	2.3979	7.1	3.52048	0	23.3836	3.17805	0.472021	4.011	0.333333	17	3
69	2017	0.502982	0.509171	0.490814	0.49911	0.494241	0.490814	47.3	1.52138	0.044536	9.04476	0.366397	2.48491	0	2.48491	7.27	3.17415	0	23.4517	3.21888	0.469273	3.98492	0.333333	17	3
69	2018	0.479168	0.48714	0.468379	0.459904	0.460705	0.435876	51.6	1.69984	0.0187769	9.12173	0.453314	2.48491	1.60944	2.07944	7.44	2.73129	0	23.4027	3.2581	0.426969	3.96147	0.333333	17	3
69	2019	0.47051	0.491101	0.425546	0.492322	0.49326	0.470149	56.2	1.25205	0.0327682	9.43962	0.530821	2.70805	1.79176	2.30259	7.62	2.89004	0	23.4373	3.29584	0.42498	4.00281	0.333333	17	3
69	2020	0.549718	0.514435	0.551882	0.548351	0.54515	0.53698	61.2	0.877238	0.0477581	8.99715	0.598594	3.21888	2.70805	2.3979	7.8	1.84355	0	23.545	3.3322	0.452629	4.07615	0.333333	17	3
70	2011	0.0331774	0.0331774	0.0331774	0.0331774	0.0331774	0.0331774	36.1	-0.244664	0.04154	9.0697	0.108862	0	0	0	5.18	2.92004	0	24.3628	2.89037	0.654412	4.36296	0.333333	11	3
70	2012	0.0336341	0.0336341	0.0336341	0.0336341	0.0336341	0.0336341	41.5	-0.255342	0.00332455	9.20342	0.171101	0	0	0	5.44	2.82575	0	24.4491	2.94444	0.677956	4.23928	0.333333	11	3
70	2013	0.0266033	0.0266033	0.0266033	0.0266033	0.0266033	0.0266033	46.5	-0.163911	0.00461138	9.20744	0.237087	0	0	0	5.61	3.54581	15.8423	24.4867	2.99573	0.677456	4.2669	0.333333	11	3
70	2014	0.0256264	0.0256264	0.0256264	0.286407	0.0256264	0.302813	49.1	-0.252916	-0.00629861	9.07715	0.257526	0	0	0	6.03	4.08177		24.5087	3.04452	0.694987	4.33455	0.333333	11	3
70	2015	0.270223	0.0234511	0.276562	0.262096	0.0234511	0.277676	50.5	-0.241204	-0.0520901	9.04888	0.299065	0.693147	0	0.693147	6.32	3.6282		24.4437	3.09104	0.725468	4.25591	0.375	11	3
70	2016	0.278722	0.0241888	0.285825	0.0241888	0.0241888	0.0241888	53.3	-0.146015	-0.000570235	9.29698	0.313734	0.77424	0	0.77424	6.42	2.79027		24.4485	3.13549	0.730765	4.23926	0.333333	11	3
70	2018	0.358788	0.300845	0.359707	0.382779	0.024055	0.403365	60.7	-0.389305	0.0412887	9.17451	0.452383	0.936426	0	0.936426	6.69	4.12013	0	24.8503	3.21888	0.615594	3.90148	0.333333	11	3
71	2011	0.0290121	0.0290121	0.0290121	0.0290121	0.0290121	0.0290121	70.3	-0.13142	0.0344538	9.14623	0.313677	0	0	0	8.1	1.07056	0	24.813	2.83321	0.690309	3.66881	0.333333	1	11
71	2012	0.0311756	0.0311756	0.0311756	0.0311756	0.0311756	0.0311756	72.2	1.25708	0.0385054	9.0833	0.39923	0	0	0	8.75	2.09064	0	24.9722	2.89037	0.699479	3.68351	0.333333	1	11
71	2013	0.0248806	0.0248806	0.0248806	0.0248806	0.0248806	0.0248806	75.2	1.63693	0.0462733	9.02051	0.479286	0	0	0	9.12	2.28509		25.0549	2.94444	0.678514	3.60561	0.333333	1	11
71	2014	0.0261212	0.0261212	0.0261212	0.0261212	0.0261212	0.0261212	75.3	1.42786	0.0355363	8.98042	0.520671	1.09861	0	1.09861	9.37	2.81273	0	25.1959	2.99573	0.693987	3.99544	0.333333	1	11
71	2015	0.0227608	0.0227608	0.0227608	0.0227608	0.0227608	0.0227608	76.5	2.16024	0.0214334	8.95841	0.586331	0.693147	0	0.693147	8.89	3.09124	0	25.3837	3.04452	0.72555	4.14048	0.333333	1	11
71	2016	0.0209602	0.0209602	0.0209602	0.0209602	0.0209602	0.0209602	77.8	3.955	0.0249531	9.12652	0.564752	0.693147	0	0.693147	9.14	2.99453	0	25.4492	3.09104	0.724098	4.23474	0.5	1	11
71	2017	0.0231837	0.0231837	0.0231837	0.0231837	0.0231837	0.0231837	79	0.623077	0.032765	8.89864	0.639441	0.693147	0	0.693147	9.42	3.38137	0	25.5533	3.13549	0.730814	4.25881	0.333333	1	11
71	2018	0.023864	0.023864	0.023864	0.023864	0.023864	0.023864	80.3	5.51533	0.0271836	9.13906	0.772674	0.693147	0	0.693147	9.7	1.23321	0	25.724	3.17805	0.749551	4.26826	0.333333	1	11
71	2019	0.0246728	0.0246728	0.0246728	0.0246728	0.0246728	0.0246728	81.5	2.34915	0.0254377	9.14772	0.895462	0.693147	0	0.693147	10	0.245865	0	25.8108	3.21888	0.759361	4.32347	0.333333	1	11
71	2020	0.0251487	0.0251487	0.0251353	0.0251487	0.0251353	0.0251353	82.7	0.634858	0.0131109	9.2967	0.982197	0.693147	0	0.693147	10.3	-0.109789	0	25.8544	3.2581	0.764757	4.30783	0.333333	1	11
72	2018	0.0468914	0.0468914	0.0468914	0.0468914	0.0468914	0.0468914	59.1	0.091638	0.0568779	9.2848	0.44965	0	0	0	6.07	4.00033	12.3884	20.999	3.2581	0.529828	4.09655	0.333333	12	3
72	2019	0.0470548	0.0470548	0.0470548	0.0470548	0.0470548	0.0470548	60.7	0.151811	0.124121	9.12598	0.53343	0	0	0	6.29	4.04589	0	20.9636	3.29584	0.369631	4.11254	0.428571	12	3
72	2020	0.0514134	0.0514134	0.0514129	0.0514134	0.0514129	0.0514129	62.3	0.650304	0.110542	9.13141	0.596199	0	0	0	6.52	3.61415	0	21.2256	3.3322	0.414924	4.08395	0.428571	12	3
73	2011	0.0311903	0.0311903	0.0311903	0.0311903	0.0311903	0.0311903	24.4	-0.208976	0.0170761	9.11019	0.0827349	0	0	0	5.8	2.33839	11.5101	22.1623	2.89037	0.776426	3.90987	0.333333	16	3
73	2012	0.0336608	0.0336608	0.0336608	0.0336608	0.0336608	0.0336608	28.5	-0.40171	0.0366212	8.97335	0.150928	0	0	0	5.68	1.73807	11.6057	22.277	2.94444	0.763796	3.75251	0.333333	16	3
73	2013	0.0294512	0.0294512	0.0294512	0.0294512	0.0294512	0.0294512	32.6	-0.31151	0.0398532	8.87613	0.214194	0.693147	0.693147	0	5.83	3.00717	12.7649	22.5741	2.99573	0.609224	4.0706	0.333333	16	3
73	2014	0.0279616	0.0279616	0.0279616	0.0279616	0.0279616	0.0279616	34.1	-0.08499	0.0438438	8.94246	0.248635	0.693147	0.693147	0	6.74	2.706	0	22.611	3.04452	0.591573	3.75426	0.333333	16	3
73	2015	0.310482	0.026945	0.317766	0.358123	0.309364	0.35798	38.7	0.099974	0.0475741	9.04547	0.289911	0.693147	0.693147	0	6.82	2.86648	13.3095	22.665	3.09104	0.574696	3.65171	0.333333	16	3
73	2016	0.312484	0.0271187	0.320446	0.0271187	0.0271187	0.0271187	44.6	0.10318	0.0488449	9.05123	0.301367	0.693147	0.693147	0	7.04	2.47094	0	22.8154	3.13549	0.598875	3.7765	0.333333	16	3
73	2017	0.0244773	0.0244773	0.0244773	0.0244773	0.0244773	0.0244773	50.4	0.00083	0.0212561	9.03599	0.364878	0.693147	0.693147	0	7.28	2.40249	0	23.0237	3.17805	0.602868	3.69017	0.375	16	3
73	2018	0.0227115	0.0227115	0.0227115	0.339146	0.33225	0.318516	56.8	0.064945	0.0162261	9.12337	0.445168	2.63906	2.48491	1.09861	7.52	2.99691	0	23.0352	3.21888	0.582463	3.78139	0.333333	16	3
73	2019	0.296786	0.0229552	0.303749	0.256898	0.0229552	0.270714	64	0.126163	0.00975895	9.22217	0.529247	2.3979	2.07944	1.38629	7.77	2.9121	0	23.0504	3.2581	0.584174	3.77121	0.333333	16	3
73	2020	0.339126	0.02623	0.346928	0.34862	0.301737	0.346928	71.9	0.18517	0.0166111	9.05672	0.590708	2.30259	1.94591	1.38629	8.04	2.12712	0	23.1155	3.29584	0.596269	3.73571	0.375	16	3
74	2011	0.530226	0.0355492	0.543738	0.473769	0.48713	0.0355492	37.8	-0.067858	0.00198665	9.16545	0.116195	0	0	0	6.85	3.25813	12.6115	21.8656	2.89037	0.552447	2.83538	0.545455	8	3
74	2012	0.0419008	0.0419008	0.0419008	0.0419008	0.0419008	0.0419008	40.1	0.02472	-0.0438892	9.05579	0.180078	0	0	0	7.24	3.26034	0	21.8786	2.94444	0.585817	2.9398	0.363636	8	3
74	2013	0.552812	0.575285	0.499362	0.49126	0.413414	0.500385	44.7	-0.118775	0.0145707	8.82026	0.252286	0	0	0	7.39	3.42619	0	21.9735	2.99573	0.615876	2.74723	0.363636	8	3
74	2014	0.358238	0.388331	0.0310503	0.347025	0.358238	0.0310503	47.6	0.114594	0.0129153	8.69718	0.279843	0	0	0	7.76	3.89596	0	22.1349	3.04452	0.506253	3.35389	0.363636	8	3
74	2015	0.417189	0.401548	0.380539	0.404642	0.370477	0.382071	48.9	-0.073224	0.00998798	8.74146	0.323952	0	0	0	7.85	3.46826	0	22.1468	3.09104	0.494332	3.3619	0.363636	8	3
74	2016	0.455102	0.0332119	0.466699	0.441415	0.0332119	0.465779	52.9	0.556288	-0.075581	8.79057	0.333472	0	0	0	7.94	3.69707	13.0841	22.1825	3.13549	0.41451	3.7385	0.363636	8	4
74	2017	0.0331162	0.0331162	0.0331162	0.0331162	0.0331162	0.0331162	56.5	0.554125	0.0243212	8.81567	0.389159	0	0	0	8.08	3.53608	0	22.3417	3.17805	0.465132	3.73665	0.444444	8	4
74	2018	0.0286986	0.0286986	0.0286986	0.0286986	0.0286986	0.0286986	60.3	0.498557	0.0283008	9.16419	0.466109	0.693147	0	0.693147	8.23	2.99912	0	22.5838	3.21888	0.574102	3.59577	0.4	8	4
74	2019	0.0274292	0.0274292	0.0274292	0.344427	0.0274292	0.36295	64.4	0.336693	0.0313326	9.18758	0.538266	0.693147	0	0.693147	8.38	3.51778	0	22.5965	3.2581	0.552642	3.55943	0.4	8	4
74	2020	0.389497	0.030126	0.398537	0.336695	0.0301186	0.355192	68.8	0.744365	0.0319343	8.99752	0.591764	0.693147	0	0.693147	8.53	2.89901	0	22.6332	3.29584	0.570321	3.65032	0.4	8	4
75	2012	0.0516406	0.0516406	0.0516406	0.0516406	0.0516406	0.0516406	41.5	0.095331	0.0107306	9.20342	0.171101	0	0	0	5.44	2.82575	0	19.9271	2.83321	0.607177	3.26031	0.333333	11	6
75	2013	0.0428698	0.0428698	0.0428698	0.0428698	0.0428698	0.0428698	46.5	-0.221371	0.0284547	9.20744	0.237087	0	0	0	5.61	3.54581	0	20.173	2.89037	0.664357	3.30481	0.333333	11	6
75	2014	0.0435041	0.0435041	0.0435041	0.0435041	0.0435041	0.0435041	49.1	-0.789139	-0.12142	9.07715	0.257526	0	0	0	6.03	4.08177	0	19.939	2.94444	0.69855	3.2758	0.375	11	6
75	2015	0.0462745	0.0462745	0.0462745	0.0462745	0.0462745	0.0462745	50.5	-0.789139	-0.130595	9.04888	0.299065	0	0	0	6.32	3.6282	0	19.9552	2.99573	0.833984	3.21162	0.375	11	6
75	2017	0.0342683	0.0342683	0.0342683	0.0342683	0.0342683	0.0342683	55.6	0.332432	0.157134	8.73359	0.3831	0	0	0	3.45	2.57638	0	22.7703	3.09104	0.156207	4.4135	0.333333	29	3
75	2018	0.0326452	0.0326452	0.0326452	0.0326452	0.0326452	0.0326452	56.5	0.214736	0.0905837	9.02618	0.500495	0	0	0	3.53	2.91982	0	22.9624	3.13549	0.207796	4.43526	0.333333	29	3
75	2019	0.0295564	0.0295564	0.0295564	0.330773	0.0295564	0.348562	57.4	1.42749	0.0319653	8.99987	0.590021	0	0	0	3.61	3.51287	10.8198	22.9896	3.17805	0.180113	4.42633	0.333333	29	3
76	2013	0.438008	0.0380123	0.44917	0.0380123	0.0380123	0.0380123	44.7	0.672364	0.0716519	8.82026	0.252286	0	0	0	7.39	3.42619	0	21.2981	3.04452	0.383685	4.2965	0.333333	8	2
76	2014	0.0319061	0.0319061	0.0319061	0.0319061	0.0319061	0.0319061	47.6	-0.406601	-0.00890233	8.69718	0.279843	0	0	0	7.76	3.89596	0	21.9208	3.09104	0.617375	4.05029	0.333333	8	2
76	2015	0.429705	0.44707	0.35627	0.337634	0.346849	0.03021	48.9	1.85544	0.0217325	8.74146	0.323952	0	0	0	7.85	3.46826	0	22.4596	3.13549	0.727898	3.76686	0.333333	8	2
76	2016	0.356784	0.385314	0.0309633	0.467187	0.478571	0.365154	52.9	-0.789139	-0.0309456	8.79057	0.333472	0	0	0	7.94	3.69707	0	22.5475	3.17805	0.78185	3.76415	0.333333	8	19
76	2017	0.396112	0.41212	0.329067	0.0278483	0.0278483	0.0278483	56.5	-0.789139	-0.0454102	8.81567	0.389159	0	0	0	8.08	3.53608	0	22.5106	3.21888	0.818473	3.79577	0.333333	8	19
77	2011	0.0329035	0.0329035	0.0329035	0.368742	0.0329035	0.389598	47.8	-0.107753	0.00890971	8.61432	0.148977	0.89588	0	0.89588	6.32	2.25636	0	23.2374	2.94444	0.868213	3.91313	0.333333	3	3
77	2012	0.392609	0.0339403	0.405521	0.0339403	0.0339403	0.0339403	50.2	0.464351	0.00257868	8.72111	0.214509	1.09861	0	1.09861	6.53	2.20035	0	23.2976	2.99573	0.875378	3.9137	0.363636	3	3
77	2013	0.029229	0.029229	0.029229	0.029229	0.029229	0.029229	55.9	0.517937	0.00209781	8.74273	0.282859	1.03103	0	1.03103	6.57	2.96556	0	23.5189	3.04452	0.833668	4.1374	0.333333	3	3
77	2014	0.0289384	0.0289384	0.0289384	0.0289384	0.0289384	0.0289384	58.8	0.457545	0.00109617	8.73906	0.315129	0.963457	0	0.963457	6.88	3.27974	0	23.7263	3.09104	0.863882	3.53029	0.333333	3	3
77	2015	0.0312151	0.0312151	0.0312151	0.0312151	0.0312151	0.0312151	62.2	0.470203	-0.0287072	8.98118	0.361784	0.89588	0	0.89588	6.66	2.67859	0	23.8274	3.13549	0.89864	3.53727	0.333333	3	3
77	2016	0.0281299	0.0281299	0.0281299	0.0281299	0.0281299	0.0281299	62.6	0.670854	-0.0579651	8.98143	0.359349	0.828302	0	0.828302	6.75	3.11458	0	23.934	3.17805	0.966771	3.54871	0.333333	3	3
77	2018	0.0310125	0.0310125	0.0310125	0.0310125	0.0310125	0.0310125	65.8	-0.064534	-0.0423733	9.08783	0.486256	0.693147	0	0.693147	6.87	1.93246	0	23.7384	3.2581	0.97959	3.51408	0.428571	3	3
78	2011	0.0349172	0.0349172	0.0349172	0.0349172	0.0349172	0.0349172	56.1	0.017574	0.104333	9.17823	0.201754	2.30259	0	2.30259	8.31	2.37715	0	22.0259	2.94444	0.750787	4.10128	0.333333	6	6
78	2012	0.0345322	0.0345322	0.0345322	0.0345322	0.0345322	0.0345322	59	-0.009851	0.0349612	9.08228	0.276764	2.19722	0	2.19722	9.28	2.79388	0	22.1367	2.99573	0.745088	4.1436	0.333333	6	6
78	2013	0.0311329	0.0311329	0.0311329	0.0311329	0.0311329	0.0311329	60.8	0.0485	0.0351795	8.90544	0.344885	1.60944	0	1.60944	9.37	3.44234	0	22.2914	3.04452	0.740446	4.18033	0.333333	6	6
78	2015	0.0306198	0.0306198	0.0306198	0.0306198	0.0306198	0.0306198	65.3	-0.003689	0.025127	8.6706	0.428908	2.3979	0	2.3979	10	3.39214	0	22.5356	3.13549	0.752556	4.13626	0.333333	6	6
78	2016	0.0286724	0.0286724	0.0286724	0.0286724	0.0286724	0.0286724	65.6	0.012759	0.0274617	8.90653	0.416047	2.3979	0	2.3979	9.97	3.34629	0	22.6673	3.17805	0.757153	4.14431	0.333333	6	6
78	2017	0.0284454	0.0284454	0.0284454	0.0284454	0.0284454	0.0284454	64.8	0.047605	0.021077	8.7389	0.490828	3.58352	3.4012	1.94591	10.29	2.80929	0	22.9297	3.21888	0.790254	4.25094	0.375	6	6
78	2018	0.0284316	0.0284316	0.0284316	0.0284316	0.0284316	0.0284316	64.3	0.010819	0.0248946	9.02341	0.604841	2.94444	2.3979	2.19722	10.62	2.70944	0	22.9197	3.2581	0.768319	4.25452	0.333333	6	6
78	2019	0.0268685	0.0268685	0.0268685	0.0268685	0.0268685	0.0268685	64	-0.034833	0.0313546	8.94611	0.719227	3.43399	2.3979	3.04452	10.96	2.5512	0	23.1	3.29584	0.72408	4.26391	0.333333	6	6
78	2020	0.0300691	0.0300691	0.0300616	0.0300691	0.0300616	0.0300616	63.9	-0.017455	0.0304714	9.02281	0.780521	3.63759	2.3979	3.3322	11.31	2.9509	0	23.1437	3.3322	0.715042	4.21748	0.375	6	6
79	2011	0.0562341	0.0562341	0.0562341	0.0562341	0.0562341	0.0562341	36.1	0.167103	0.0324384	9.0697	0.108862	0	0	0	5.18	2.92004	0	19.7401	2.99573	0.305501	3.82114	0.428571	11	3
79	2012	0.0456892	0.0456892	0.0456892	0.51594	0.0456892	0.538818	41.5	-0.077781	0.116907	9.20342	0.171101	0	0	0	5.44	2.82575	0	21.4468	3.04452	0.755861	3.88258	0.428571	11	3
79	2013	0.379226	0.0329109	0.388889	0.438304	0.0329109	0.463417	46.5	0.39564	0.0453388	9.20744	0.237087	0	0	0	5.61	3.54581	9.90349	22.9241	3.09104	0.349694	4.27274	0.428571	11	3
79	2015	0.362741	0.0280565	0.371251	0.313566	0.0280565	0.332207	50.5	1.72257	0.0483538	9.04888	0.299065	0	0	0	6.32	3.6282	10.5966	24.0836	3.17805	0.49437	3.95543	0.428571	11	3
79	2016	0.0288111	0.0288111	0.0288111	0.0288111	0.0288111	0.0288111	53.3	0.913302	0.0279869	9.29698	0.313734	0	0	0	6.42	2.79027	9.90349	24.5697	3.21888	0.507345	3.72618	0.428571	11	3
79	2017	0.32392	0.0281113	0.332175	0.428477	0.383821	0.437166	57	1.93358	0.0286462	9.09313	0.374822	0.693147	0.693147	0	6.56	3.07404	0	24.9381	3.2581	0.526364	3.63936	0.5	11	3
79	2018	0.36037	0.0246648	0.368824	0.388074	0.379704	0.376513	60.7	0.78491	0.0312614	9.17451	0.452383	1.94591	1.38629	1.38629	6.69	4.12013	0	25.0079	3.29584	0.539472	3.5748	0.428571	11	3
79	2019	0.31643	0.0222463	0.323854	0.345303	0.345228	0.311993	64.4	0.213011	-0.0229945	9.02822	0.532896	1.09861	1.09861	0	6.84	3.31404	0	24.9392	3.3322	0.534897	3.46593	0.428571	11	3
79	2020	0.290982	0.0225063	0.297559	0.28223	0.258798	0.265196	68	0.360764	-0.0535652	9.14388	0.588212	1.94591	1.38629	1.38629	6.98	2.25255	0	24.895	3.3673	0.558631	3.35662	0.428571	11	3
80	2011	0.0466081	0.0466081	0.0466081	0.0466081	0.0466081	0.0466081	37.8	-0.110379	0.0584868	9.16545	0.116195	0	0	0	6.85	3.25813	0	20.6151	2.94444	0.121643	3.43554	0.333333	8	6
80	2012	0.0475232	0.0475232	0.0475232	0.0475232	0.0475232	0.0475232	40.1	0.052789	0.0785583	9.05579	0.180078	0	0	0	7.24	3.26034	0	20.6842	2.99573	0.118874	3.43298	0.333333	8	6
80	2013	0.0445754	0.0445754	0.0445754	0.0445754	0.0445754	0.0445754	44.7	0.029613	0.0225521	8.82026	0.252286	0	0	0	7.39	3.42619	0	20.6564	3.04452	0.119955	3.44273	0.333333	8	6
80	2014	0.0413022	0.0413022	0.0413022	0.0413022	0.0413022	0.0413022	47.6	-0.242442	0.106606	8.69718	0.279843	2.30259	0	2.30259	7.76	3.89596	0	20.6566	3.09104	0.0497812	3.4006	0.333333	8	6
81	2011	0.0392941	0.0392941	0.0392941	0.0392941	0.0392941	0.0392941	26.6	0.046579	0.0946992	9.34723	0.090743	1.38629	0	1.38629	6.42	2.41299	9.90349	22.5432	2.94444	0.565579	3.95481	0.363636	15	6
81	2012	0.0370977	0.0370977	0.0370977	0.0370977	0.0370977	0.0370977	31.3	0.206399	0.0689004	8.92146	0.158525	1.58903	0	1.58903	6.25	2.60571	12.3884	22.6201	2.99573	0.539711	3.9063	0.4	15	6
81	2013	0.0310572	0.0310572	0.0310572	0.0310572	0.0310572	0.0310572	35.9	0.145388	0.0630869	8.80418	0.221655	1.79176	0	1.79176	6.5	3.68173	12.4498	22.7405	3.04452	0.540901	3.88127	0.363636	15	6
81	2014	0.0291233	0.0291233	0.0291233	0.0291233	0.0291233	0.0291233	36.9	0.239287	0.0561208	8.85481	0.257213	1.79176	0	1.79176	7.4	2.7668	12.948	22.7964	3.09104	0.532677	3.89821	0.363636	15	6
81	2015	0.0298337	0.0298337	0.0298337	0.0298337	0.0298337	0.0298337	39.4	0.206317	0.0400878	8.86574	0.294317	1.38629	0	1.38629	6.98	2.79685	12.6115	22.8389	3.13549	0.530825	4.01313	0.363636	15	6
81	2016	0.0270104	0.0270104	0.0270104	0.0270104	0.0270104	0.0270104	44.3	0.091633	0.0392362	9.03253	0.309705	0.693147	0	0.693147	7.09	3.55952	0	22.9452	3.17805	0.551745	4.04678	0.4	15	6
81	2017	0.0276652	0.0276652	0.0276652	0.0276652	0.0276652	0.0276652	49.5	0.057698	0.0293097	9.00455	0.370388	1.38629	0.693147	1.09861	7.26	3.00422	0	23.0354	3.21888	0.572341	4.10088	0.363636	15	6
81	2018	0.0244679	0.0244679	0.0244679	0.0244679	0.0244679	0.0244679	54.4	0.213081	0.029851	9.11372	0.456852	1.79176	1.38629	1.09861	7.44	2.66582	0	23.0758	3.2581	0.575794	4.11335	0.363636	15	6
81	2019	0.0249098	0.0249098	0.0249098	0.0249098	0.0249098	0.0249098	59	0.043441	0.0228386	9.11449	0.546223	1.09861	0.693147	0.693147	7.62	2.86992	0	23.1047	3.29584	0.562743	4.05864	0.363636	15	6
81	2020	0.0258064	0.0258064	0.0257941	0.0258064	0.0257941	0.0257941	63.2	0.057292	0.0170112	9.11801	0.60777	1.60944	1.38629	0.693147	7.8	2.74345	0	23.1326	3.3322	0.564571	4.08408	0.444444	15	6
82	2011	0.421127	0.0307325	0.431858	0.0307325	0.0307325	0.0307325	46.8	-0.385144	0.0588905	9.04994	0.162533	0	0	0	9.18	2.5098	0	22.9365	2.94444	0.566435	4.16721	0.333333	5	3
82	2012	0.0328666	0.0328666	0.0328666	0.0328666	0.0328666	0.0328666	50	0.577393	0.0450797	8.903	0.228854	0.693147	0	0.693147	9.94	2.66617	0	22.8519	2.99573	0.494206	4.15852	0.333333	5	3
82	2013	0.0303716	0.0303716	0.0303716	0.0303716	0.0303716	0.0303716	51.7	0.011034	0.051478	8.88917	0.301921	1.38629	0.693147	1.09861	9.86	3.01597	13.9725	22.9449	3.04452	0.508342	4.16625	0.333333	5	3
82	2014	0.027675	0.027675	0.027675	0.367825	0.379709	0.027675	53.8	0.079038	0.0695122	8.90544	0.328137	1.60944	1.09861	1.09861	9.64	2.75506	0	23.1548	3.09104	0.54779	4.22627	0.333333	5	3
82	2015	0.0295379	0.0295379	0.0295379	0.407509	0.418632	0.0295379	55.5	0.002729	0.0735029	8.88613	0.37849	2.3979	1.38629	2.07944	9.3	2.9654	0	23.3855	3.13549	0.582086	4.22481	0.333333	5	3
82	2016	0.0305525	0.0305525	0.0305525	0.465686	0.472222	0.404278	56.6	0.051201	0.071099	9.02124	0.375044	1.60944	0	1.60944	9.26	3.0727	0	23.6617	3.17805	0.631521	4.27365	0.375	5	3
82	2017	0.542321	0.461906	0.541419	0.579478	0.575339	0.541419	57.5	-0.000272	0.0800631	8.87151	0.441431	2.83321	1.09861	2.70805	9.46	2.45012	0	23.7838	3.21888	0.614859	4.29459	0.333333	5	3
82	2018	0.45876	0.443771	0.418458	0.49019	0.459339	0.469522	58.4	0.160478	0.0904424	9.21473	0.550513	2.77259	1.79176	2.3979	9.67	2.97956	0	23.8829	3.2581	0.586257	4.29877	0.333333	5	3
83	2011	0.0338056	0.0338056	0.0338056	0.0338056	0.0338056	0.0338056	29.5	0.199939	0.0604598	9.19837	0.097462	0	0	0	5.68	2.33846	0	21.9957	2.77259	0.532363	4.02452	0.375	19	6
83	2012	0.0348227	0.0348227	0.0348227	0.0348227	0.0348227	0.0348227	33.3	0.224471	0.0419079	9.25321	0.163074	0	0	0	5.7	2.83853	0	22.0336	2.83321	0.530868	3.98226	0.333333	19	6
83	2013	0.0324722	0.0324722	0.0324722	0.0324722	0.0324722	0.0324722	36.3	0.18698	0.0380864	9.11482	0.220787	2.19722	0	2.19722	5.84	3.00999	13.9497	22.0622	2.89037	0.520257	3.98302	0.333333	19	6
83	2014	0.0302261	0.0302261	0.0302261	0.0302261	0.0302261	0.0302261	38.6	0.175022	0.0364748	8.77509	0.246831	2.42827	0	2.42827	6.78	2.63145	0	22.0529	2.94444	0.487812	3.98485	0.333333	19	6
83	2015	0.0314066	0.0314066	0.0314066	0.0314066	0.0314066	0.0314066	39.9	0.061391	0.0288261	8.7692	0.288399	2.65932	0	2.65932	7.09	3.01585	13.8155	22.0695	2.99573	0.487041	3.97358	0.333333	19	6
83	2016	0.0300903	0.0300903	0.0300903	0.0300903	0.0300903	0.0300903	44.4	0.24545	0.0292675	8.9153	0.298378	2.89037	0	2.89037	7.07	2.25362	12.6115	22.1039	3.04452	0.475139	3.99337	0.333333	19	6
83	2017	0.0287381	0.0287381	0.0287381	0.0287381	0.0287381	0.0287381	48	0.162658	0.0354877	8.93221	0.35728	2.56495	0	2.56495	7.33	1.806	0	22.1479	3.09104	0.470669	4.00813	0.333333	19	6
83	2018	0.0225299	0.0225299	0.0225299	0.0225299	0.0225299	0.0225299	51.9	0.190738	0.0341567	9.16471	0.43638	1.79176	0.693147	1.60944	7.6	1.58474	0	22.3181	3.13549	0.394411	4.00065	0.333333	19	6
83	2019	0.0232468	0.0232468	0.0232468	0.0232468	0.0232468	0.0232468	56.2	0.229881	0.039205	9.07131	0.520423	2.07944	0	2.07944	7.88	1.29896	0	22.3529	3.17805	0.374371	3.98985	0.333333	19	6
83	2020	0.0233853	0.0233853	0.0233686	0.0233853	0.0233686	0.0233686	60.7	-0.702703	0.0387554	9.07749	0.590789	1.94591	0	1.94591	8.16	0.743097	0	22.3971	3.21888	0.348544	3.99468	0.333333	19	6
84	2011	0.0337321	0.0337321	0.0337321	0.0337321	0.0337321	0.0337321	35.2	-0.10281	-0.102034	8.87417	0.115951	0	0	0	5.55	2.45913	14.4341	21.8338	2.94444	0.801884	3.33864	0.363636	13	3
84	2013	0.0313798	0.0313798	0.0313798	0.0313798	0.0313798	0.0313798	42.3	-0.176805	-0.107682	8.73633	0.238496	0	0	0	6.11	2.61498	15.2726	22.1092	3.04452	0.957023	3.33744	0.363636	13	3
84	2014	0.0292628	0.0292628	0.0292628	0.0292628	0.0292628	0.0292628	45.2	-0.000834	-0.000530831	8.95764	0.272935	0	0	0	6.27	3.11204	15.5705	21.9198	3.09104	0.692103	4.08488	0.4	13	3
84	2015	0.0313791	0.0313791	0.0313791	0.0313791	0.0313791	0.0313791	47.7	0.447272	0.000945005	8.93485	0.318998	0	0	0	6.47	2.85074	0	21.6979	3.13549	0.632747	4.08488	0.363636	13	3
84	2016	0.0279158	0.0279158	0.0279158	0.0279158	0.0279158	0.0279158	50.9	-0.121759	0.00500883	8.96712	0.32619	0	0	0	6.7	2.64244	0	22.2538	3.17805	0.417175	3.99954	0.363636	13	3
84	2017	0.0311691	0.0311691	0.0311691	0.0311691	0.0311691	0.0311691	54.6	-0.023256	0.0138219	8.73279	0.387665	0	0	0	6.84	2.56188	0	22.5446	3.21888	0.550183	3.97367	0.363636	13	3
84	2018	0.0291128	0.0291128	0.0291128	0.0291128	0.0291128	0.0291128	58.4	-0.051514	0.0197164	9.11548	0.4629	0	0	0	6.98	1.4848	0	22.689	3.2581	0.591152	3.91056	0.363636	13	3
84	2019	0.0291213	0.0291213	0.0291213	0.0291213	0.0291213	0.0291213	62.3	0.172518	0.0117885	9.1368	0.538942	0	0	0	7.13	2.79669	0	22.8608	3.29584	0.643893	4.03953	0.363636	13	3
84	2020	0.02929	0.02929	0.0292819	0.02929	0.0292819	0.0292819	66.4	0.297561	-0.0266939	9.12031	0.591317	0	0	0	7.27	0.622591	0	22.8852	3.3322	0.641798	3.90244	0.363636	13	3
85	2011	0.032291	0.032291	0.032291	0.032291	0.032291	0.032291	46.8	0.512554	0.0336805	9.04994	0.162533	1.09861	0	1.09861	9.18	2.5098	0	21.7961	2.99573	0.621109	3.78516	0.333333	5	15
85	2012	0.0346477	0.0346477	0.0346477	0.0346477	0.0346477	0.0346477	50	0.107803	0.0425327	8.903	0.228854	0.997246	0	0.997246	9.94	2.66617	0	21.6751	3.04452	0.54628	3.78757	0.375	5	19
85	2013	0.0301864	0.0301864	0.0301864	0.0301864	0.0301864	0.0301864	51.7	-0.513708	0.0402154	8.88917	0.301921	0.89588	0	0.89588	9.86	3.01597	0	21.6041	3.09104	0.47894	3.7884	0.375	5	19
85	2014	0.0303076	0.0303076	0.0303076	0.0303076	0.0303076	0.0303076	53.8	0.54707	0.0727744	8.90544	0.328137	0.794513	0	0.794513	9.64	2.75506	0	21.5601	3.13549	0.387614	3.79918	0.375	5	19
85	2015	0.0254212	0.0254212	0.0254212	0.0254212	0.0254212	0.0254212	55.5	0.510157	0.0539398	8.88613	0.37849	0.693147	0	0.693147	9.3	2.9654	0	22.6228	3.17805	0.474536	4.1524	0.375	5	4
85	2016	0.0247957	0.0247957	0.0247957	0.0247957	0.0247957	0.0247957	56.6	0.558944	0.0410416	9.02124	0.375044	0.693147	0.693147	0	9.26	3.0727	10.9751	22.6752	3.21888	0.491874	4.14356	0.375	5	4
85	2017	0.0235728	0.0235728	0.0235728	0.0235728	0.0235728	0.0235728	57.5	0.166343	0.0228272	8.87151	0.441431	0.693147	0.462098	0.231049	9.46	2.45012	0	23.1139	3.2581	0.686656	4.12651	0.333333	5	4
85	2018	0.0251946	0.0251946	0.0251946	0.0251946	0.0251946	0.0251946	58.4	0.557706	0.0210789	9.21473	0.550513	0.693147	0.231049	0.462098	9.67	2.97956	11.1514	23.1599	3.29584	0.697497	4.09451	0.375	5	4
85	2019	0.0249327	0.0249327	0.0249327	0.313079	0.286596	0.294034	59.2	0.494217	0.015037	8.97056	0.64725	0.693147	0	0.693147	9.88	2.60648	0	23.219	3.3322	0.705187	4.10796	0.333333	5	4
85	2020	0.323432	0.0280688	0.330909	0.351986	0.362333	0.0280595	60	0.613676	0.0538439	8.98193	0.701836	2.19722	1.94591	1.09861	10.1	2.48607	0	23.1207	3.3673	0.649452	4.09541	0.333333	5	4
86	2011	0.0314061	0.0314061	0.0314061	0.475163	0.406048	0.489406	37.2	-0.01474	0.0472837	9.19817	0.114849	0	0	0	5.7	2.24723	16.3304	24.0109	2.99573	0.736392	3.41003	0.363636	18	3
86	2012	0.531445	0.032678	0.548924	0.524692	0.496826	0.520274	40.1	0.223647	0.0497141	9.13508	0.181347	0	0	0	6.21	2.58841		24.1127	3.04452	0.734845	3.53606	0.363636	18	3
86	2013	0.389105	0.333067	0.388457	0.406747	0.4134	0.353814	43.1	-0.029513	0.00566962	9.14666	0.250338	0	0	0	6.58	3.02931		24.2887	3.09104	0.788887	3.35567	0.4	18	3
86	2014	0.322036	0.293547	0.311194	0.339556	0.270799	0.351674	45.3	-0.123955	0.00211363	9.0477	0.282649	0	0	0	7.16	3.01818		24.3443	3.13549	0.79884	3.39542	0.363636	18	3
86	2015	0.298898	0.285644	0.286905	0.271898	0.279319	0.0204575	46.8	-0.123912	0.00135841	9.06312	0.326386	0	0	0	7.35	2.45949		24.4116	3.17805	0.798186	3.56113	0.363636	18	3
86	2016	0.275956	0.265611	0.252211	0.294466	0.277408	0.28243	51.4	-0.48954	-0.0353929	9.22641	0.33445	0.693147	0	0.693147	7.47	3.2262		24.4065	3.21888	0.828879	3.67221	0.363636	18	3
86	2017	0.323888	0.311746	0.296018	0.373586	0.372304	0.332141	58.5	-0.037232	-0.158127	9.03515	0.399417	0.693147	0	0.693147	7.78	2.42561	16.4631	24.2061	3.2581	0.951838	3.25306	0.333333	18	3
87	2011	0.0537242	0.0537242	0.0537242	0.0537242	0.0537242	0.0537242	37.8	0.536968	0.205913	9.16545	0.116195	1.09861	1.09861	0	6.85	3.25813	0	22.1646	2.94444	0.177752	3.52677	0.333333	8	3
87	2012	0.0519718	0.0519718	0.0519718	0.0519718	0.0519718	0.0519718	40.1	0.678458	0.197828	9.05579	0.180078	1.38629	1.09861	0.693147	7.24	3.26034	0	22.3958	2.99573	0.190484	3.52428	0.333333	8	3
87	2013	0.045491	0.045491	0.045491	0.509452	0.045491	0.538642	44.7	0.060283	0.203975	8.82026	0.252286	2.70805	0.693147	2.63906	7.39	3.42619	12.6115	22.5116	3.04452	0.149746	3.55304	0.333333	8	3
87	2014	0.449021	0.0389189	0.459882	0.0389189	0.0389189	0.0389189	47.6	0.601038	0.183953	8.69718	0.279843	2.77259	0	2.77259	7.76	3.89596	0	22.7328	3.09104	0.192	3.54415	0.333333	8	3
87	2015	0.0395851	0.0395851	0.0395851	0.0395851	0.0395851	0.0395851	48.9	0.345222	0.190244	8.74146	0.323952	1.94591	0	1.94591	7.85	3.46826	0	22.8761	3.13549	0.177256	3.57733	0.333333	8	3
87	2016	0.0392582	0.0392582	0.0392582	0.541612	0.510237	0.519474	52.9	0.780067	0.186454	8.79057	0.333472	1.79176	0	1.79176	7.94	3.69707	11.1075	23.0208	3.17805	0.157136	3.68129	0.333333	8	3
87	2017	0.526176	0.0406976	0.539584	0.56147	0.524281	0.539584	56.5	0.869584	0.165158	8.81567	0.389159	1.79176	0	1.79176	8.08	3.53608	12.8992	23.239	3.21888	0.202369	3.846	0.333333	8	3
87	2018	0.519021	0.0378765	0.531198	0.475613	0.436994	0.446682	60.3	1.11258	0.150441	9.16419	0.466109	1.94591	0	1.94591	8.23	2.99912	0	23.353	3.2581	0.183198	3.94046	0.333333	8	3
87	2019	0.0370977	0.0370977	0.0370977	0.41517	0.0370977	0.437497	64.4	-0.789139	-0.0382184	9.18758	0.538266	2.63906	0	2.63906	8.38	3.51778	0	23.1789	3.29584	0.139923	3.9332	0.333333	8	3
87	2020	0.456822	0.039645	0.467508	0.039645	0.0396424	0.0396424	68.8	0.447977	0.00374145	8.99752	0.591764	2.77259	0	2.77259	8.53	2.89901	0	23.1166	3.3322	0.107124	3.96376	0.333333	8	3
88	2011	0.499812	0.03351	0.512549	0.527975	0.489606	0.53567	46.8	0.353167	0.0973279	9.04994	0.162533	0	0	0	9.18	2.5098	13.2532	24.2704	2.94444	0.563431	4.19918	0.444444	5	3
88	2012	0.565402	0.0340461	0.583997	0.54666	0.467728	0.560858	50	0.071278	0.0543615	8.903	0.228854	0	0	0	9.94	2.66617	0	24.5379	2.99573	0.613681	4.16736	0.444444	5	3
88	2013	0.412623	0.322901	0.419797	0.43034	0.405502	0.442568	51.7	0.714573	0.0315295	8.88917	0.301921	0.693147	0.693147	0	9.86	3.01597	0	24.6171	3.04452	0.598504	4.14542	0.444444	5	3
88	2015	0.433968	0.363245	0.440453	0.442348	0.424699	0.45219	55.5	0.02063	-0.00146768	8.88613	0.37849	0.693147	0	0.693147	9.3	2.9654	15.895	24.4777	3.13549	0.517557	4.00404	0.444444	5	3
88	2016	0.400055	0.379409	0.40307	0.388023	0.3795	0.39041	56.6	0.214973	0.00492508	9.02124	0.375044	1.09861	0.693147	0.693147	9.26	3.0727	0	24.5069	3.17805	0.534267	4.01488	0.375	5	3
88	2017	0.462711	0.465646	0.45443	0.463134	0.448231	0.470204	57.5	0.067999	0.0206703	8.87151	0.441431	2.3979	1.79176	1.79176	9.46	2.45012	0	24.6307	3.21888	0.516661	3.97847	0.5	5	3
88	2018	0.437923	0.423191	0.439022	0.448003	0.44031		58.4	0.019961	0.0335617	9.21473	0.550513	3.43399	1.38629	3.3322	9.67	2.97956	0	24.8382	3.2581	0.504644	4.0758	0.5	5	3
88	2019	0.497921	0.0286571	0.509603	0.49673	0.483562	0.502993	59.2	0.319006	0.0471639	8.97056	0.64725	3.71357	1.94591	3.55535	9.88	2.60648	0	25.0709	3.29584	0.564685	4.10893	0.444444	5	3
88	2020	0.508692	0.435008	0.517041	0.499815	0.494891	0.495238	60	0.398437	0.0408039	8.98193	0.701836	3.55535	2.07944	3.3322	10.1	2.48607	0	25.2428	3.3322	0.627759	4.09841	0.444444	5	3
89	2011	0.0391343	0.0391343	0.0391343	0.0391343	0.0391343	0.0391343	34.6	10.2879	0.0591654	9.05099	0.125047	0	0	0	4.53	3.65296	0	21.8678	2.89037	0.486809	3.97438	0.333333	20	2
89	2012	0.0429711	0.0429711	0.0429711	0.0429711	0.0429711	0.0429711	38.9	-0.132257	0.0318293	8.9548	0.1947	0	0	0	5.19	3.0706	0	21.9249	2.94444	0.487297	3.99142	0.333333	20	2
89	2013	0.0326226	0.0326226	0.0326226	0.0326226	0.0326226	0.0326226	43.9	0.132426	0.0117352	9.08126	0.26013	0	0	0	5.19	4.12386	0	22.172	2.99573	0.358713	4.1299	0.333333	20	2
89	2014	0.0331291	0.0331291	0.0331291	0.0331291	0.0331291	0.0331291	45.7	-0.35624	0.0401584	9.05298	0.283936	0	0	0	4.96	4.12386	0	22.0927	3.04452	0.299452	4.13276	0.333333	20	2
89	2016	0.0312816	0.0312816	0.0312816	0.0312816	0.0312816	0.0312816	52.2	0.369349	0.00913698	9.12576	0.335785	0	0	0	4.8	3.86047	0	23.0018	3.13549	0.501488	4.27223	0.333333	20	2
89	2017	0.0344264	0.0344264	0.0344264	0.0344264	0.0344264	0.0344264	55.2	0.031904	0.0593223	8.78966	0.392621	0	0	0	4.83	4.12386	0	22.9566	3.17805	0.423948	4.20053	0.333333	20	2
89	2018	0.0323974	0.0323974	0.0323974	0.0323974	0.0323974	0.0323974	58.3	0.001616	-0.0191012	8.71915	0.477552	0	0	0	4.85	3.91485	0	22.9131	3.21888	0.427777	4.20252	0.333333	20	2
89	2019	0.0314329	0.0314329	0.0314329	0.0314329	0.0314329	0.0314329	61.5	0.367449	0.0110257	8.72144	0.567309	0	0	0	4.88	3.61922	0	22.95	3.2581	0.420149	4.19377	0.333333	20	2
89	2020	0.0365071	0.0365071	0.0365034	0.485211	0.0365034	0.511941	64.7	-0.068709	-0.0197381	8.60264	0.631034	0	0	0	4.9	3.11271	0	22.9549	3.29584	0.446472	4.11323	0.333333	20	2
90	2011	0.0338305	0.0338305	0.0338305	0.0338305	0.0338305	0.0338305	29.5	0.040227	0.0241975	9.19837	0.097462	0	0	0	5.68	2.33846	0	22.4311	2.83321	0.68591	3.94285	0.555556	19	8
90	2012	0.0347548	0.0347548	0.0347548	0.0347548	0.0347548	0.0347548	33.3	0.193068	0.0173457	9.25321	0.163074	0	0	0	5.7	2.83853	0	22.6272	2.89037	0.731865	3.94586	0.5	19	8
90	2013	0.0326007	0.0326007	0.0326007	0.0326007	0.0326007	0.0326007	36.3	-0.424557	0.0138465	9.11482	0.220787	0	0	0	5.84	3.00999	0	22.8078	2.94444	0.76369	3.93947	0.555556	19	8
90	2014	0.028111	0.028111	0.028111	0.028111	0.028111	0.028111	38.6	0.625242	-0.0103963	8.77509	0.246831	0.693147	0	0.693147	6.78	2.63145	0	22.9458	2.99573	0.80305	3.92206	0.5	19	8
90	2015	0.0295076	0.0295076	0.0295076	0.0295076	0.0295076	0.0295076	39.9	0.34422	-0.00367434	8.7692	0.288399	1.11073	0.366204	0.998577	7.09	3.01585	0	22.977	3.04452	0.642123	4.24473	0.5	19	8
90	2016	0.0279346	0.0279346	0.0279346	0.0279346	0.0279346	0.0279346	44.4	0.063053	-0.0491429	8.9153	0.298378	1.52832	0.732408	1.30401	7.07	2.25362	0	22.9103	3.09104	0.666576	4.29643	0.555556	19	8
90	2017	0.0259653	0.0259653	0.0259653	0.0259653	0.0259653	0.0259653	48	0.460167	-0.00783105	8.93221	0.35728	1.94591	1.09861	1.60944	7.33	1.806	0	22.9235	3.13549	0.676985	4.18111	0.555556	19	8
90	2018	0.0274257	0.0274257	0.0274257	0.0274257	0.0274257	0.0274257	51.9	0.112612	-0.0970325	9.16471	0.43638	1.79176	0.693147	1.60944	7.6	1.58474	0	22.6969	3.17805	0.658974	4.19693	0.555556	19	8
90	2019	0.0274049	0.0274049	0.0274049	0.0274049	0.0274049	0.0274049	56.2	-0.489629	0.000312715	9.07131	0.520423	1.79176	0.693147	1.60944	7.88	1.29896	0	22.6054	3.21888	0.626011	4.18658	0.555556	19	8
90	2020	0.0303512	0.0303512	0.030344	0.0303512	0.030344	0.030344	60.7	0.168224	-0.0973317	9.07749	0.590789	1.79176	0.693147	1.60944	8.16	0.743097	0	22.5352	3.2581	0.699642	4.12079	0.571429	19	8
91	2011	0.0265397	0.0265397	0.0265397	0.0265397	0.0265397	0.0265397	60.4	0.076228	0.0189684	9.31803	0.204664	0	0	0	7.88	1.83936	12.6115	23.1916	2.94444	0.597053	3.86359	0.363636	9	7
91	2012	0.029265	0.029265	0.029265	0.029265	0.029265	0.029265	63.1	-0.022054	0.0152941	9.15186	0.267927	0	0	0	8.33	2.31687	0	23.3	2.99573	0.611355	3.88554	0.4	9	7
91	2013	0.0254218	0.0254218	0.0254218	0.0254218	0.0254218	0.0254218	66	-0.024599	0.00788138	9.24038	0.343012	0	0	0	8.64	2.40077	12.6115	23.2644	3.04452	0.601973	3.8943	0.363636	9	7
91	2014	0.0228937	0.0228937	0.0228937	0.0228937	0.0228937	0.0228937	68.5	0.020424	0.028677	9.18492	0.367325	0	0	0	9.3	2.48915	11.9184	23.2501	3.09104	0.530826	3.90234	0.363636	9	7
91	2015	0.022474	0.022474	0.022474	0.022474	0.022474	0.022474	72.4	-0.001975	0.0445524	9.28998	0.417204	0	0	0	9.68	2.36489	12.7939	23.2171	3.13549	0.493845	3.91444	0.363636	9	7
91	2016	0.0233262	0.0233262	0.0233262	0.260699	0.270197	0.0233262	74	0.011651	0.0729421	9.40393	0.408241	1.09861	0	1.09861	9.86	2.02054	12.2549	23.5004	3.17805	0.449772	4.24088	0.357143	9	7
91	2017	0.341332	0.368627	0.0264007	0.0264007	0.0264007	0.0264007	76.2	0.004595	0.103504	9.3889	0.486126	1.38629	0	1.38629	10.2	2.4031	0	23.528	3.21888	0.427832	4.24612	0.333333	9	7
91	2018	0.0293642	0.0293642	0.0293642	0.0293642	0.0293642	0.0293642	78.4	-0.021991	0.116799	9.34163	0.602473	0.693147	0	0.693147	10.56	1.90516	0	23.5142	3.2581	0.383508	4.2509	0.333333	9	7
91	2019	0.0307538	0.0307538	0.0307538	0.344174	0.353509	0.0307538	80.5	-0.024346	0.0820154	9.42634	0.698737	1.03972	0.549306	0.693147	10.92	1.98512	0	23.5954	3.29584	0.420036	4.26778	0.333333	9	7
91	2020	0.0290151	0.0290151	0.0290067	0.0290151	0.0290067	0.0290067	82.6	2.09932	0.0690878	9.4428	0.759788	1.38629	1.09861	0.693147	11.3	1.68997	0	23.7063	3.3322	0.481871	4.26035	0.384615	9	7
92	2012	0.0489008	0.0489008	0.0489008	0.0489008	0.0489008	0.0489008	33.3	-0.138206	0.197465	9.25321	0.163074	0	0	0	5.7	2.83853	0	20.0558	3.04452	0.255149	4.09517	0.333333	19	14
92	2013	0.0406574	0.0406574	0.0406574	0.0406574	0.0406574	0.0406574	36.3	-0.16071	0.0869545	9.11482	0.220787	0	0	0	5.84	3.00999	14.4394	20.2171	3.09104	0.280697	4.10207	0.333333	19	14
92	2014	0.0377405	0.0377405	0.0377405	0.0377405	0.0377405	0.0377405	38.6	-0.249644	0.0876856	8.77509	0.246831	0	0	0	6.78	2.63145	0	20.3446	3.13549	0.272118	4.00899	0.333333	19	14
92	2015	0.0398027	0.0398027	0.0398027	0.0398027	0.0398027	0.0398027	39.9	-0.358052	0.131	8.7692	0.288399	0	0	0	7.09	3.01585	13.3535	20.5872	3.17805	0.29778	3.99124	0.333333	19	14
92	2016	0.0334932	0.0334932	0.0334932	0.0334932	0.0334932	0.0334932	44.4	-0.364123	0.0295679	8.9153	0.298378	0	0	0	7.07	2.25362	0	21.4383	3.21888	0.667676	3.99771	0.333333	19	14
92	2017	0.0317363	0.0317363	0.0317363	0.0317363	0.0317363	0.0317363	48	-0.373956	0.0282614	8.93221	0.35728	0	0	0	7.33	1.806	0	21.5718	3.2581	0.331729	4.07947	0.333333	19	14
92	2018	0.0295343	0.0295343	0.0295343	0.0295343	0.0295343	0.0295343	51.9	-0.416027	0.0100105	9.16471	0.43638	0	0	0	7.6	1.58474	0	21.6379	3.29584	0.36453	4.06332	0.363636	19	14
92	2019	0.0293847	0.0293847	0.0293847	0.0293847	0.0293847	0.0293847	56.2	-0.345269	0.00425739	9.07131	0.520423	0	0	0	7.88	1.29896	0	21.7046	3.3322	0.399074	4.04399	0.363636	19	14
92	2020	0.0302189	0.0302189	0.0302116	0.0302189	0.0302116	0.0302116	60.7	-0.053555	-0.0329802	9.07749	0.590789	0	0	0	8.16	0.743097	0	21.7513	3.3673	0.459123	4.05112	0.444444	19	14
93	2011	0.0257518	0.0257518	0.0257518	0.288595	0.0257518	0.304918	37.8	-0.005523	0.012902	9.16545	0.116195	1.94591	0	1.94591	6.85	3.25813	0	24.5438	2.94444	0.671543	3.73356	0.333333	8	3
93	2012	0.366821	0.0282621	0.378885	0.319146	0.0282621	0.333298	40.1	-0.040995	0.000978226	9.05579	0.180078	1.60944	0	1.60944	7.24	3.26034	0	24.5887	2.99573	0.699418	3.73071	0.333333	8	3
93	2013	0.0250896	0.0250896	0.0250896	0.0250896	0.0250896	0.0250896	44.7	0.061767	0.0145271	8.82026	0.252286	1.79176	0	1.79176	7.39	3.42619	0	24.5845	3.04452	0.691966	3.79375	0.333333	8	3
93	2014	0.0225083	0.0225083	0.0225083	0.0225083	0.0225083	0.0225083	47.6	0.021025	0.0079777	8.69718	0.279843	1.94591	0	1.94591	7.76	3.89596	0	24.7632	3.09104	0.747491	3.66391	0.333333	8	3
93	2015	0.0205033	0.0205033	0.0205033	0.22915	0.235404	0.0205033	48.9	0.023353	0.0125437	8.74146	0.323952	0	0	0	7.85	3.46826	0	25.0795	3.13549	0.778623	3.74762	0.333333	8	3
93	2016	0.222625	0.240427	0.0193204	0.242279	0.0193204	0.255652	52.9	0.004889	0.0245804	8.79057	0.333472	0	0	0	7.94	3.69707	0	25.1335	3.17805	0.725773	3.78053	0.4	8	3
93	2017	0.314984	0.28605	0.304764	0.305511	0.0229865	0.323011	56.5	-0.077838	0.0355878	8.81567	0.389159	0	0	0	8.08	3.53608	0	25.3832	3.21888	0.713381	3.82846	0.4	8	3
93	2018	0.355069	0.312197	0.350089	0.380998	0.288004	0.397437	60.3	-0.322164	0.0243522	9.16419	0.466109	0	0	0	8.23	2.99912	0	25.3803	3.2581	0.754349	3.84117	0.363636	8	3
93	2019	0.27791	0.0241183	0.28443	0.342247	0.0241183	0.360652	64.4	-0.032805	0.0178983	9.18758	0.538266	0	0	0	8.38	3.51778	0	25.3078	3.29584	0.731114	3.83622	0.375	8	3
93	2020	0.388385	0.32404	0.389201	0.383007	0.0260274	0.403962	68.8	0.022435	0.0208158	8.99752	0.591764	0	0	0	8.53	2.89901	0	25.2404	3.3322	0.718262	3.85914	0.333333	8	3
94	2013	0.0292345	0.0292345	0.0292345	0.327396	0.340102	0.0292345	44.7	0.916988	0.0277897	8.82026	0.252286	0	0	0	7.39	3.42619	0	22.9661	3.04452	0.755201	4.35137	0.375	8	5
94	2015	0.0258718	0.0258718	0.0258718	0.0258718	0.0258718	0.0258718	48.9	1.02667	0.0362616	8.74146	0.323952	0	0	0	7.85	3.46826	0	23.0666	3.13549	0.708156	4.27971	0.375	8	5
94	2016	0.0241125	0.0241125	0.0241125	0.0241125	0.0241125	0.0241125	52.9	0.765266	0.0286485	8.79057	0.333472	0	0	0	7.94	3.69707	0	23.4342	3.17805	0.769289	4.29658	0.333333	8	5
94	2017	0.291891	0.0253316	0.299329	0.336679	0.29084	0.335856	56.5	0.248412	0.0327836	8.81567	0.389159	0	0	0	8.08	3.53608	0	23.5927	3.21888	0.769372	4.28755	0.333333	8	5
94	2018	0.310492	0.0269459	0.317776	0.301558	0.0269459	0.317776	60.3	-0.077781	0.0283406	9.16419	0.466109	0	0	0	8.23	2.99912	0	23.8968	3.2581	0.733793	4.26065	0.428571	8	5
94	2019	0.0245891	0.0245891	0.0245891	0.308764	0.0245891	0.325369	64.4	0.100155	0.0255546	9.18758	0.538266	0	0	0	8.38	3.51778	0	24.1909	3.29584	0.742626	4.25702	0.375	8	5
94	2020	0.416778	0.0274832	0.426401	0.422653	0.390296	0.426401	68.8	0.567003	0.026788	8.99752	0.591764	1.94591	1.79176	0.693147	8.53	2.89901	0	24.7321	3.3322	0.765899	4.36437	0.375	8	5
95	2011	0.0381183	0.0381183	0.0381183	0.0381183	0.0381183	0.0381183	37.2	0.238825	0.0459389	9.19817	0.114849	0.876249	0	0.876249	5.7	2.24723	0	22.9949	2.99573	0.769568	4.12242	0.363636	18	6
95	2012	0.0362676	0.0362676	0.0362676	0.0362676	0.0362676	0.0362676	40.1	0.236545	0.0471603	9.13508	0.181347	1.05935	0	1.05935	6.21	2.58841	0	23.1247	3.04452	0.760921	4.20679	0.4	18	6
95	2013	0.0320235	0.0320235	0.0320235	0.0320235	0.0320235	0.0320235	43.1	0.22893	0.0479804	9.14666	0.250338	1.24245	0	1.24245	6.58	3.02931	0	23.2597	3.09104	0.752536	4.18965	0.363636	18	6
95	2014	0.0283026	0.0283026	0.0283026	0.0283026	0.0283026	0.0283026	45.3	0.239878	0.040972	9.0477	0.282649	1.42556	0	1.42556	7.16	3.01818	0	23.4738	3.13549	0.759467	4.17103	0.4	18	6
95	2015	0.0281689	0.0281689	0.0281689	0.0281689	0.0281689	0.0281689	46.8	0.196302	0.0451054	9.06312	0.326386	1.60866	0	1.60866	7.35	2.45949	0	23.5998	3.17805	0.767476	4.05464	0.363636	18	6
95	2016	0.0267786	0.0267786	0.0267786	0.0267786	0.0267786	0.0267786	51.4	0.31058	0.0558192	9.22641	0.33445	1.79176	0	1.79176	7.47	3.2262	0	23.6019	3.21888	0.659722	4.0762	0.4	18	6
95	2017	0.0284648	0.0284648	0.0284648	0.0284648	0.0284648	0.0284648	58.5	0.224481	0.0688871	9.03515	0.399417	2.56495	1.60944	2.19722	7.78	2.42561	0	23.6147	3.2581	0.601672	4.08338	0.363636	18	6
95	2018	0.0263336	0.0263336	0.0263336	0.0263336	0.0263336	0.0263336	65.3	0.168645	0.0458759	8.8465	0.485594	2.19722	0	2.19722	8.11	2.08471	0	23.8538	3.29584	0.639567	4.07097	0.4	18	6
95	2019	0.0273536	0.0273536	0.0273536	0.0273536	0.0273536	0.0273536	71.9	0.217068	0.0519176	8.86855	0.569889	1.79176	0	1.79176	8.45	1.94719	0	23.8843	3.3322	0.596956	4.00584	0.363636	18	6
95	2020	0.0271469	0.0271469	0.0271364	0.0271469	0.0271364	0.0271364	78.1	0.809759	0.0240077	8.87445	0.621558	2.07944	1.09861	1.79176	8.8	2.45419	0	23.8501	3.3673	0.565163	3.99984	0.363636	18	6
96	2011	0.0437727	0.0437727	0.0437727	0.0437727	0.0437727	0.0437727	60.4	-0.789139	0.0813044	9.31803	0.204664	0	0	0	7.88	1.83936	0	19.9291	3.04452	0.406705	3.33434	0.333333	9	11
96	2012	0.0497957	0.0497957	0.0497957	0.0497957	0.0497957	0.0497957	63.1	0.808897	-0.037901	9.15186	0.267927	0	0	0	8.33	2.31687	0	19.5198	3.09104	0.212002	3.33499	0.333333	9	11
96	2013	0.0445311	0.0445311	0.0445311	0.0445311	0.0445311	0.0445311	66	-0.180468	0.0259005	9.24038	0.343012	0	0	0	8.64	2.40077	0	19.5511	3.13549	0.210434	3.44158	0.333333	9	11
96	2014	0.0435299	0.0435299	0.0435299	0.0435299	0.0435299	0.0435299	68.5	10.2879	0.0138993	9.18492	0.367325	0	0	0	9.3	2.48915	0	19.4166	3.17805	0.167579	3.73002	0.333333	9	11
96	2015	0.047581	0.047581	0.047581	0.047581	0.047581	0.047581	72.4	0.264889	-0.0598067	9.28998	0.417204	0	0	0	9.68	2.36489	0	19.8187	3.21888	0.475371	3.6117	0.333333	9	11
96	2016	0.0438051	0.0438051	0.0438051	0.0438051	0.0438051	0.0438051	74	10.2879	0.0677012	9.40393	0.408241	0.693147	0	0.693147	9.86	2.02054	0	20.2497	3.2581	0.596444	3.71009	0.333333	9	11
96	2017	0.0433035	0.0433035	0.0433035	0.0433035	0.0433035	0.0433035	76.2	-0.556575	-0.163631	9.3889	0.486126	1.03972	0	1.03972	10.2	2.4031	0	20.0656	3.29584	0.715851	3.70191	0.375	9	11
96	2018	0.0438675	0.0438675	0.0438675	0.0438675	0.0438675	0.0438675	78.4	-0.056251	0.183224	9.34163	0.602473	1.38629	0	1.38629	10.56	1.90516	0	19.8474	3.3322	0.472495	3.83702	0.333333	9	11
96	2019	0.0450975	0.0450975	0.0450975	0.0450975	0.0450975	0.0450975	80.5	0.058832	-0.0399002	9.42634	0.698737	0.693147	0	0.693147	10.92	1.98512	0	19.3244	3.3673	0.149953	3.78619	0.375	9	11
96	2020	0.0486934	0.0486934	0.0486925	0.0486934	0.0486925	0.0486925	82.6	-0.398778	-0.0812804	9.4428	0.759788	0.693147	0	0.693147	11.3	1.68997	0	19.2604	3.4012	0.175108	3.69427	0.375	9	11
97	2011	0.0471824	0.0471824	0.0471824	0.0471824	0.0471824	0.0471824	38.9	0.395988	0.0133893	9.07269	0.134003	5.01276	1.79176	4.97948	4.76	3.65159	0	21.0737	3.04452	0.111885	3.44564	0.428571	10	19
97	2012	0.0512188	0.0512188	0.0512188	0.0512188	0.0512188	0.0512188	43.7	0.748268	0.0151509	8.97866	0.198546	4.43082	1.38629	4.39445	5.46	4.09457	0	21.1143	3.09104	0.128211	3.55753	0.428571	10	9
97	2013	0.0528198	0.0528198	0.0528198	0.0528198	0.0528198	0.0528198	46.4	0.402488	0.00863589	8.95053	0.263037	4.84419	1.38629	4.82028	5.68	3.69581	0	21.0796	3.13549	0.109044	3.55247	0.428571	10	9
97	2014	0.0495969	0.0495969	0.0495969	0.0495969	0.0495969	0.0495969	47.6	0.501862	0.0134762	8.93208	0.291239	4.30407	1.09861	4.27667	5.87	4.12386	0	21.0844	3.17805	0.0743834	3.59045	0.428571	10	9
97	2015	0.0491515	0.0491515	0.0491515	0.0491515	0.0491515	0.0491515	51.6	0.836495	0.00650814	9.01311	0.349872	4.64439	1.09861	4.62497	5.21	2.70985	0	21.1165	3.21888	0.0687405	3.57919	0.428571	10	9
97	2016	0.0510229	0.0510229	0.0510229	0.0510229	0.0510229	0.0510229	51.6	0.439956	0.00878023	9.21184	0.343913	5.01728	2.19722	4.96284	5.28	2.87995	0	21.1236	3.2581	0.0530016	3.59736	0.428571	10	9
97	2017	0.0539959	0.0539959	0.0539959	0.0539959	0.0539959	0.0539959	52.7	1.33771	-0.000206909	9.15345	0.418204	4.58497	2.83321	4.40672	5.41	3.53743	0	21.0938	3.29584	0.0492644	3.49818	0.428571	10	9
97	2018	0.0514916	0.0514916	0.0514916	0.0514916	0.0514916	0.0514916	53.8	1.01291	-0.14739	9.16555	0.523089	4.48864	1.38629	4.45435	5.54	1.18277	0	20.9704	3.3322	0.0492644	3.51763	0.333333	10	9
97	2019	0.0500329	0.0500329	0.0500329	0.0500329	0.0500329	0.0500329	54.8	2.43909	0.0118703	8.99702	0.603406	4.39445	2.3979	4.26268	5.68	1.73943	0	20.9896	3.3673	0.0595511	3.44666	0.333333	10	9
97	2020	0.0472237	0.0472237	0.0472227	0.592189	0.609787	0.0472227	55.7	3.80457	-0.187646	8.91409	0.667743	3.3673	2.48491	2.89037	5.82	-0.109789	0	20.9832	3.4012	0.256475	3.47219	0.333333	10	9
98	2015	0.0546324	0.0546324	0.0546324	0.0546324	0.0546324	0.0546324	39.9	-0.298551	-0.175406	8.7692	0.288399	1.15525	1.15525	0	7.09	3.01585	0	18.6257	3.21888	0.97959	3.92218	0.428571	19	18
98	2017	0.052206	0.052206	0.052206	0.052206	0.052206	0.052206	48	10.2879	-0.0895537	8.93221	0.35728	1.03972	1.03972	0	7.33	1.806	0	19.8188	3.29584	0.682708	4.07386	0.428571	19	18
98	2018	0.051901	0.051901	0.051901	0.690737	0.051901	0.727884	51.9	1.00166	-0.111028	9.16471	0.43638	0.693147	0.693147	0	7.6	1.58474	0	19.6524	3.3322	0.685587	4.01667	0.428571	19	13
99	2014	0.0370967	0.0370967	0.0370967	0.0370967	0.0370967	0.0370967	47.6	0.431636	-0.109853	8.93208	0.291239	0	0	0	5.87	4.12386	0	21.2213	3.29584	0.97959	3.51884	0.333333	10	11
99	2015	0.0384023	0.0384023	0.0384023	0.0384023	0.0384023	0.0384023	51.6	0.514658	-0.0741473	9.01311	0.349872	0	0	0	5.21	2.70985	0	21.2624	3.3322	0.97959	3.54886	0.333333	10	11
99	2017	0.0289372	0.0289372	0.0289372	0.0289372	0.0289372	0.0289372	52.7	-0.530917	0.0343116	9.15345	0.418204	2.63906	0	2.63906	5.41	3.53743	0	22.5287	3.4012	0.572467	4.1213	0.428571	10	11
99	2018	0.0291984	0.0291984	0.0291984	0.0291984	0.0291984	0.0291984	53.8	-0.015851	0.0429367	9.16555	0.523089	2.83321	0	2.83321	5.54	1.18277	0	22.316	3.43399	0.422619	4.11949	0.333333	10	3
99	2019	0.0280248	0.0280248	0.0280248	0.0280248	0.0280248	0.0280248	54.8	0.277955	0.0341482	8.99702	0.603406	2.77259	0	2.77259	5.68	1.73943	0	22.3779	3.46574	0.428227	4.0855	0.333333	10	3
99	2020	0.0329059	0.0329059	0.0329004	0.0329059	0.0329004	0.0329004	55.7	0.588221	0.0384908	8.91409	0.667743	2.48491	0	2.48491	5.82	-0.109789	0	22.4629	3.49651	0.455856	4.02532	0.333333	10	3
100	2011	0.0353032	0.0353032	0.0353032	0.0353032	0.0353032	0.0353032	37.8	-0.198784	0.0371588	9.16545	0.116195	0	0	0	6.85	3.25813	0	22.5143	3.17805	0.786778	4.25654	0.333333	8	11
100	2012	0.0415932	0.0415932	0.0415932	0.0415932	0.0415932	0.0415932	40.1	0.022104	0.0598738	9.05579	0.180078	0	0	0	7.24	3.26034	0	22.3618	3.21888	0.692001	4.25028	0.333333	8	11
100	2013	0.0361325	0.0361325	0.0361325	0.0361325	0.0361325	0.0361325	44.7	-0.789139	0.0518	8.82026	0.252286	0	0	0	7.39	3.42619	0	21.9424	3.2581	0.450567	4.12344	0.375	8	11
100	2015	0.037652	0.037652	0.037652	0.037652	0.037652	0.037652	48.9	10.2879	0.00179237	8.74146	0.323952	0	0	0	7.85	3.46826	0	21.8989	3.3322	0.524292	3.96617	0.333333	8	2
100	2016	0.0391929	0.0391929	0.0391929	0.0391929	0.0391929	0.0391929	52.9	0.511248	0.00306142	8.79057	0.333472	0	0	0	7.94	3.69707	0	21.8954	3.3673	0.511496	3.9766	0.333333	8	2
100	2017	0.0403641	0.0403641	0.0403641	0.0403641	0.0403641	0.0403641	56.5	-0.354428	-0.18663	8.81567	0.389159	0	0	0	8.08	3.53608	0	21.6583	3.4012	0.57663	3.9996	0.333333	8	2
100	2018	0.0344817	0.0344817	0.0344817	0.0344817	0.0344817	0.0344817	60.3	0.938093	0.0117874	9.16419	0.466109	1.38629	0.693147	1.09861	8.23	2.99912	0	21.6526	3.43399	0.559942	3.77717	0.333333	8	2
100	2019	0.0339543	0.0339543	0.0339543	0.0339543	0.0339543	0.0339543	64.4	1.61854	-0.012259	9.18758	0.538266	1.6661	1.24245	0.89588	8.38	3.51778	0	21.6872	3.46574	0.582766	3.81593	0.428571	8	2
100	2020	0.0359487	0.0359487	0.0359447	0.0359487	0.0359447	0.0359447	68.8	0.414382	-0.209098	8.99752	0.591764	1.94591	1.79176	0.693147	8.53	2.89901	0	21.5662	3.49651	0.753075	3.89889	0.375	8	2
101	2011	0.442051	0.0341908	0.453315	0.455667	0.393974	0.454244	60.4	0.035854	0.0862749	9.31803	0.204664	1.09861	0	1.09861	7.88	1.83936	0	21.9517	3.13549	0.476831	3.49289	0.4	9	19
101	2012	0.0362406	0.0362406	0.0362406	0.0362406	0.0362406	0.0362406	63.1	0.31987	0.0429208	9.15186	0.267927	1.09861	0	1.09861	8.33	2.31687	0	21.9869	3.17805	0.4375	3.48215	0.444444	9	7
101	2013	0.389277	0.0337832	0.399196	0.378336	0.0337832	0.400014	66	0.120737	0.023178	9.24038	0.343012	1.09861	0	1.09861	8.64	2.40077	0	22.0922	3.21888	0.354787	3.4603	0.5	9	7
101	2014	0.0328066	0.0328066	0.0328066	0.0328066	0.0328066	0.0328066	68.5	-0.192302	0.00315796	9.18492	0.367325	0.963457	0	0.963457	9.3	2.48915	0	22.4023	3.2581	0.50672	3.43691	0.375	9	7
101	2015	0.0297255	0.0297255	0.0297255	0.0297255	0.0297255	0.0297255	72.4	-0.233492	0.014714	9.28998	0.417204	0.828302	0	0.828302	9.68	2.36489	0	22.4234	3.29584	0.488875	3.448	0.375	9	7
101	2016	0.0279135	0.0279135	0.0279135	0.0279135	0.0279135	0.0279135	74	-0.068755	0.0210143	9.40393	0.408241	0.693147	0	0.693147	9.86	2.02054	0	22.4674	3.3322	0.490038	3.48899	0.333333	9	7
101	2017	0.0341734	0.0341734	0.0341734	0.428537	0.0341734	0.453084	76.2	0.25585	0.0280416	9.3889	0.486126	1.38629	0	1.38629	10.2	2.4031	14.922	22.5008	3.3673	0.477613	3.48449	0.375	9	7
101	2018	0.410401	0.0317428	0.420029	0.0317428	0.0317428	0.0317428	78.4	0.179756	0.0282229	9.34163	0.602473	2.30259	0	2.30259	10.56	1.90516	0	22.6459	3.4012	0.522906	3.48673	0.375	9	7
101	2019	0.0268824	0.0268824	0.0268824	0.38147	0.346716	0.377011	80.5	0.041854	0.0267064	9.42634	0.698737	1.94591	0	1.94591	10.92	1.98512	0	22.948	3.43399	0.38872	3.77688	0.375	9	7
101	2020	0.372861	0.0272102	0.381464	0.0272102	0.0271999	0.0271999	82.6	0.370998	0.0213176	9.4428	0.759788	0	0	0	11.3	1.68997	0	23.325	3.46574	0.56503	3.78388	0.375	9	7
102	2014	0.0417868	0.0417868	0.0417868	0.0417868	0.0417868	0.0417868	37.3	-0.290446	-0.0877064	8.83463	0.267238	0	0	0	6.52	2.81231	0	20.2558	3.21888	0.97959	3.65728	0.333333	23	3
102	2015	0.524315	0.566243	0.0455024	0.0455024	0.0455024	0.0455024	40	0.550097	0.0349554	8.89192	0.319138	0	0	0	7.01	2.18902	0	20.1573	3.2581	0.941537	3.59828	0.333333	23	3
102	2016	0.0486153	0.0486153	0.0486153	0.0486153	0.0486153	0.0486153	43.6	-0.724205	-0.219049	8.97626	0.323724	1.38629	0	1.38629	7.08	2.15511	0	19.6489	3.29584	0.934028	3.58581	0.333333	23	3
102	2018	0.0517536	0.0517536	0.0517536	0.0517536	0.0517536	0.0517536	51.6	-0.083521	-0.245957	9.05123	0.469235	0	0	0	7.45	2.36501	0	19.148	3.3673	0.926764	3.56875	0.4	23	3
102	2019	0.0510579	0.0510579	0.0510579	0.0510579	0.0510579	0.0510579	55.7	0.423172	-0.36573	8.88281	0.542183	0	0	0	7.65	1.95982	0	18.8709	3.4012	0.97959	3.55824	0.428571	23	3
103	2011	0.521541	0.0403391	0.534831	0.452071	0.0403391	0.47764	27.7	-0.056673	-0.0492227	9.15133	0.103099	0	0	0	5.81	2.71468	0	21.5794	3.13549	0.524906	2.73818	0.333333	23	3
103	2012	0.493596	0.0426704	0.50983	0.0426704	0.0426704	0.0426704	31.8	-0.085919	0.00187848	9.14035	0.167389	0	0	0	6.03	2.19369	14.2067	21.5567	3.17805	0.509003	2.77426	0.333333	23	3
103	2013	0.452342	0.0392563	0.463869	0.493278	0.456691	0.464819	35.1	0.415677	-0.103768	9.0043	0.238288	0	0	0	6.18	2.63	13.7721	21.3342	3.21888	0.48871	2.74367	0.333333	23	3
103	2014	0.035767	0.035767	0.035767	0.035767	0.035767	0.035767	37.3	-0.002827	-0.081085	8.83463	0.267238	0	0	0	6.52	2.81231	11.9184	21.3131	3.2581	0.559173	2.67247	0.375	23	3
103	2016	0.0424614	0.0424614	0.0424614	0.0424614	0.0424614	0.0424614	43.6	0.30467	0.0410991	8.97626	0.323724	0	0	0	7.08	2.15511	0	21.0022	3.3322	0.35885	3.34748	0.333333	23	3
103	2017	0.0414953	0.0414953	0.0414953	0.0414953	0.0414953	0.0414953	47.5	0.120662	0.0281775	8.82541	0.384581	0	0	0	7.26	2.18144	0	21.1292	3.3673	0.416092	3.61616	0.333333	23	3
103	2018	0.0368682	0.0368682	0.0368682	0.0368682	0.0368682	0.0368682	51.6	-0.288695	0.0692946	9.05123	0.469235	0	0	0	7.45	2.36501	0	21.1183	3.4012	0.35626	3.53244	0.333333	23	3
103	2019	0.035504	0.035504	0.035504	0.035504	0.035504	0.035504	55.7	0.010916	0.0401926	8.88281	0.542183	0	0	0	7.65	1.95982	0	21.1998	3.43399	0.347894	3.49151	0.375	23	3
103	2020	0.0369495	0.0369495	0.0369459	0.46335	0.0369459	0.488878	59.9	0.093346	0.0415248	9.00504	0.620762	0	0	0	7.85	2.63261	0	21.3201	3.46574	0.39717	3.531	0.375	23	3
104	2011	0.0369296	0.0369296	0.0369296	0.0369296	0.0369296	0.0369296	60.4	0.134612	0.0842507	9.31803	0.204664	0	0	0	7.88	1.83936	13.4508	22.25	2.99573	0.345714	4.12456	0.333333	9	3
104	2012	0.0424257	0.0424257	0.0424257	0.479087	0.490114	0.0424257	63.1	0.010248	0.0843528	9.15186	0.267927	0	0	0	8.33	2.31687	12.9176	22.452	3.04452	0.435524	4.16678	0.333333	9	3
104	2013	0.425673	0.462014	0.0369418	0.0369418	0.0369418	0.0369418	66	0.293365	0.0798029	9.24038	0.343012	0	0	0	8.64	2.40077	13.9847	22.6052	3.09104	0.451033	4.15029	0.454545	9	3
104	2014	0.0331771	0.0331771	0.0331771	0.370796	0.382776	0.0331771	68.5	-0.045359	0.0758116	9.18492	0.367325	0.693147	0	0.693147	9.3	2.48915	12.8851	22.7115	3.13549	0.440964	4.35222	0.454545	9	3
104	2015	0.0343654	0.0343654	0.0343654	0.430945	0.442708	0.0343654	72.4	-0.021202	0.081654	9.28998	0.417204	1.79176	0	1.79176	9.68	2.36489	14.5737	22.8124	3.17805	0.404534	4.28922	0.454545	9	3
104	2016	0.381039	0.411509	0.0330682	0.0330682	0.0330682	0.0330682	74	-0.005994	0.0788199	9.40393	0.408241	1.60944	0	1.60944	9.86	2.02054	13.9084	23.0774	3.21888	0.325153	4.27979	0.454545	9	3
104	2017	0.457608	0.494202	0.0353942	0.0353942	0.0353942	0.0353942	76.2	-0.105814	0.206226	9.3889	0.486126	1.60944	0	1.60944	10.2	2.4031	0	23.4894	3.2581	0.293382	4.23543	0.5	9	3
104	2018	0.0311402	0.0311402	0.0311402	0.348499	0.0311402	0.367241	78.4	-0.113106	0.0677692	9.34163	0.602473	1.60944	0	1.60944	10.56	1.90516	0	23.5819	3.29584	0.326166	4.22959	0.5	9	3
104	2019	0.397827	0.0345252	0.407161	0.386381	0.0345252	0.407161	80.5	-0.112923	0.0813051	9.42634	0.698737	1.60944	0	1.60944	10.92	1.98512	0	23.6123	3.3322	0.317149	4.27204	0.5	9	3
104	2020	0.418368	0.0363078	0.428138	0.500909	0.496861	0.428138	82.6	-0.083173	0.103509	9.4428	0.759788	2.07944	1.38629	1.60944	11.3	1.68997	0	23.7481	3.3673	0.337565	4.23605	0.454545	9	3
105	2011	0.0309001	0.0309001	0.0309001	0.0309001	0.0309001	0.0309001	37	4.58958	0.0427461	9.19898	0.11751	0	0	0	6.32	2.18708	0	22.3822	2.99573	0.456428	4.24888	0.571429	22	11
105	2012	0.0336801	0.0336801	0.0336801	0.0336801	0.0336801	0.0336801	40.9	0.229277	0.00437009	9.16649	0.180731	0	0	0	6.94	1.8559	0	22.6352	3.04452	0.551443	4.23866	0.571429	22	11
105	2013	0.0290983	0.0290983	0.0290983	0.0290983	0.0290983	0.0290983	43.9	1.68371	0.0119295	9.08194	0.249883	0	0	0	7.22	2.51195	0	22.759	3.09104	0.589756	4.19249	0.571429	22	11
105	2015	0.0321173	0.0321173	0.0321173	0.0321173	0.0321173	0.0321173	48.3	0.018461	-0.013679	9.14142	0.327093	0	0	0	7.69	2.13665	0	22.7191	3.17805	0.547649	4.21547	0.4	22	11
105	2016	0.0332325	0.0332325	0.0332325	0.0332325	0.0332325	0.0332325	51.6	0.209031	0.0117555	9.26748	0.333295	0	0	0	8.15	1.548	0	22.6076	3.21888	0.489082	4.22503	0.571429	22	11
105	2017	0.0288288	0.0288288	0.0288288	0.0288288	0.0288288	0.0288288	54.7	0.780109	0.0156158	9.10531	0.398672	0	0	0	8.47	1.95601	0	22.5649	3.2581	0.451933	4.186	0.571429	22	11
105	2018	0.0257729	0.0257729	0.0257729	0.0257729	0.0257729	0.0257729	57.2	0.219947	0.00662039	9.0043	0.489822	0	0	0	8.79	1.77326	0	22.6059	3.29584	0.472779	4.20646	0.571429	22	11
105	2019	0.0274839	0.0274839	0.0274839	0.0274839	0.0274839	0.0274839	59.4	10.2879	0.0417962	9.08648	0.580953	0	0	0	9.14	1.37234	0	22.5953	3.3322	0.425527	4.19657	0.571429	22	11
105	2020	0.0261691	0.0261691	0.0261573	0.0261691	0.0261573	0.0261573	61.1	7.77875	0.0176889	9.18297	0.638954	0	0	0	9.49	1.39146	0	22.757	3.3673	0.498147	4.19683	0.571429	22	11
106	2011	0.0398436	0.0398436	0.0398436	0.0398436	0.0398436	0.0398436	38.3	0.72555	0.0404606	8.93393	0.135876	0	0	0	4.31	3.53244	8.55424	21.8691	3.2581	0.644467	3.76549	0.333333	27	6
106	2012	0.0388276	0.0388276	0.0388276	0.0388276	0.0388276	0.0388276	41.5	0.389637	0.0305091	8.85652	0.197949	0	0	0	5.11	3.51447	10.2897	22.0135	3.29584	0.671566	3.68588	0.363636	27	6
106	2013	0.0367836	0.0367836	0.0367836	0.0367836	0.0367836	0.0367836	45	0.427433	0.0336481	8.93155	0.255428	2.07944	0	2.07944	5.62	3.84707	9.87669	22.0074	3.3322	0.644833	3.65392	0.363636	27	6
106	2014	0.0377341	0.0377341	0.0377341	0.0377341	0.0377341	0.0377341	46.4	0.302566	0.0996971	8.79619	0.291937	2.19722	0	2.19722	6.29	3.55318	10.1644	21.9798	3.3673	0.545332	3.70117	0.363636	27	6
106	2015	0.0378344	0.0378344	0.0378344	0.0378344	0.0378344	0.0378344	50	0.321469	0.0453564	8.85409	0.339112	2.99573	0.693147	2.94444	6.21	3.42818	10.1644	22.3935	3.4012	0.373586	3.5993	0.363636	27	6
106	2016	0.0378333	0.0378333	0.0378333	0.0378333	0.0378333	0.0378333	52.4	0.384684	0.0362346	8.95519	0.346275	2.07944	0.693147	1.94591	6.57	3.02224	10.1644	22.438	3.43399	0.370194	3.54668	0.363636	27	6
106	2017	0.0353933	0.0353933	0.0353933	0.0353933	0.0353933	0.0353933	55.3	0.361364	0.0337381	8.92026	0.408565	2.30259	1.09861	2.07944	6.94	2.7619	0	22.4867	3.46574	0.377534	3.55585	0.363636	27	6
106	2018	0.0343671	0.0343671	0.0343671	0.0343671	0.0343671	0.0343671	58.2	0.087223	0.206226	8.92612	0.5178	2.63906	1.94591	2.07944	7.34	2.62469	0	22.712	3.49651	0.209426	3.55685	0.333333	27	17
106	2019	0.0326455	0.0326455	0.0326455	0.0326455	0.0326455	0.0326455	61.3	0.388388	-0.0411269	8.64647	0.605293	2.56495	1.38629	2.30259	7.75	3.20235	0	23.029	3.52636	0.501938	3.58256	0.333333	27	17
106	2020	0.0403191	0.0403191	0.0403166	0.0403191	0.0403166	0.0403166	64.4	0.236838	0.00287328	8.63569	0.666606	2.56495	2.19722	1.60944	8.19	2.84245	0	23.2185	3.55535	0.584864	3.59963	0.333333	27	17
107	2011	0.0302589	0.0302589	0.0302589	0.0302589	0.0302589	0.0302589	56.1	0.695233	0.0391979	9.17823	0.201754	0	0	0	8.31	2.37715	0	23.0579	2.94444	0.776253	4.4746	0.333333	6	11
107	2012	0.0328718	0.0328718	0.0328718	0.0328718	0.0328718	0.0328718	59	5.88306	0.0395452	9.08228	0.276764	0	0	0	9.28	2.79388	0	23.0962	2.99573	0.73887	4.47378	0.333333	6	11
107	2013	0.0287758	0.0287758	0.0287758	0.0287758	0.0287758	0.0287758	60.8	0.454721	0.0551232	8.90544	0.344885	0	0	0	9.37	3.44234	0	22.8305	3.04452	0.604261	4.4699	0.333333	6	11
107	2014	0.0267105	0.0267105	0.0267105	0.0267105	0.0267105	0.0267105	62.9	-0.789139	0.0515165	8.55564	0.373177	0.693147	0	0.693147	9.73	3.5625	0	22.5155	3.09104	0.387116	4.47838	0.333333	6	11
107	2015	0.0373664	0.0373664	0.0373664	0.0373664	0.0373664	0.0373664	65.3	8.48315	0.0130145	8.6706	0.428908	0	0	0	10	3.39214	0	22.7945	3.13549	0.543365	4.44472	0.333333	6	11
107	2016	0.0339789	0.0339789	0.0339789	0.0339789	0.0339789	0.0339789	65.6	4.41133	0.0134095	8.90653	0.416047	0	0	0	9.97	3.34629	0	23.1308	3.17805	0.668969	4.44178	0.333333	6	11
107	2017	0.0312587	0.0312587	0.0312587	0.0312587	0.0312587	0.0312587	64.8	0.960044	0.0410411	8.7389	0.490828	0	0	0	10.29	2.80929	0	23.3031	3.21888	0.678841	4.44359	0.375	6	11
107	2018	0.0291801	0.0291801	0.0291801	0.0291801	0.0291801	0.0291801	64.3	0.555595	0.0225428	9.02341	0.604841	0	0	0	10.62	2.70944	0	23.9144	3.2581	0.803889	4.44077	0.375	6	11
107	2019	0.0275349	0.0275349	0.0275349	0.0275349	0.0275349	0.0275349	64	7.95041	0.0438842	8.94611	0.719227	0	0	0	10.96	2.5512	0	24.4125	3.29584	0.831331	4.44316	0.375	6	11
107	2020	0.0277201	0.0277201	0.0277104	0.309807	0.318908	0.0277104	63.9	7.79136	0.0262326	9.02281	0.780521	0	0	0	11.31	2.9509	0	24.9394	3.3322	0.844589	4.45087	0.333333	6	11
108	2011	0.570579	0.0495174	0.585118	0.55493	0.0495174	0.586317	46.8	0.262324	0.00252772	9.04994	0.162533	0	0	0	9.18	2.5098	0	20.6927	2.99573	0.055853	2.43049	0.333333	5	3
108	2012	0.0507228	0.0507228	0.0507228	0.0507228	0.0507228	0.0507228	50	0.307997	0.0158627	8.903	0.228854	0	0	0	9.94	2.66617	0	20.6321	3.04452	0.0904971	2.47689	0.4	5	3
108	2013	0.0450615	0.0450615	0.0450615	0.0450615	0.0450615	0.0450615	51.7	-0.120698	-0.120917	8.88917	0.301921	0	0	0	9.86	3.01597	0	20.528	3.09104	0.111607	2.44712	0.333333	5	3
108	2014	0.0439616	0.0439616	0.0439616	0.0439616	0.0439616	0.0439616	53.8	0.065301	-0.011229	8.90544	0.328137	0	0	0	9.64	2.75506	11.5129	20.5225	3.13549	0.117947	2.82469	0.4	5	3
108	2015	0.0448315	0.0448315	0.0448315	0.0448315	0.0448315	0.0448315	55.5	-0.076635	-0.13529	8.88613	0.37849	0	0	0	9.3	2.9654	0	20.5424	3.17805	0.270619	3.47315	0.333333	5	3
108	2016	0.045798	0.045798	0.045798	0.045798	0.045798	0.045798	56.6	0.222868	0.00551297	9.02124	0.375044	0	0	0	9.26	3.0727	0	20.7405	3.21888	0.399331	3.74789	0.4	5	3
108	2017	0.0471089	0.0471089	0.0471089	0.0471089	0.0471089	0.0471089	57.5	-0.329964	0.011432	8.87151	0.441431	0	0	0	9.46	2.45012	0	20.6524	3.2581	0.274877	3.98986	0.5	5	3
108	2018	0.0445555	0.0445555	0.0445555	0.0445555	0.0445555	0.0445555	58.4	0.13527	-0.0320958	9.21473	0.550513	0	0	0	9.67	2.97956	0	20.6463	3.29584	0.305737	3.99779	0.5	5	3
108	2019	0.0434454	0.0434454	0.0434454	0.0434454	0.0434454	0.0434454	59.2	0.181434	0.0191042	8.97056	0.64725	0	0	0	9.88	2.60648	0	20.6353	3.3322	0.278996	3.91016	0.5	5	3
108	2020	0.0477944	0.0477944	0.0477934	0.534162	0.550036	0.0477934	60	0.281214	0.0335756	8.98193	0.701836	0.693147	0	0.693147	10.1	2.48607	0	20.5293	3.3673	0.168336	3.76253	0.5	5	3
109	2011	0.0453546	0.0453546	0.0453546	0.0453546	0.0453546	0.0453546	29.5	-0.018852	-0.0238973	9.19837	0.097462	0	0	0	5.68	2.33846	0	19.9727	3.17805	0.256212	3.68517	0.428571	19	3
109	2012	0.0517689	0.0517689	0.0517689	0.0517689	0.0517689	0.0517689	33.3	0.466874	0.00737274	9.25321	0.163074	0	0	0	5.7	2.83853	0	19.9771	3.21888	0.252177	3.64396	0.428571	19	3
109	2013	0.373401	0.405279	0.0324054	0.0324054	0.0324054	0.0324054	36.3	-0.515121	0.0771673	9.11482	0.220787	0	0	0	5.84	3.00999	10.8198	22.3163	3.2581	0.266653	4.21486	0.333333	19	3
109	2014	0.0308252	0.0308252	0.0308252	0.386551	0.0308252	0.408692	38.6	0.226857	0.0806284	8.77509	0.246831	0	0	0	6.78	2.63145	0	22.3142	3.29584	0.187715	4.17836	0.333333	19	3
109	2015	0.435505	0.0336845	0.445722	0.0336845	0.0336845	0.0336845	39.9	-0.071914	0.0437888	8.7692	0.288399	0	0	0	7.09	3.01585	0	22.3634	3.3322	0.192024	4.13654	0.333333	19	3
109	2016	0.0289849	0.0289849	0.0289849	0.0289849	0.0289849	0.0289849	44.4	6.83547	0.0151379	8.9153	0.298378	0.693147	0	0.693147	7.07	2.25362	0	23.0516	3.3673	0.282296	4.04727	0.333333	19	3
109	2017	0.028802	0.028802	0.028802	0.36118	0.330684	0.340337	48	1.20563	0.0123609	8.93221	0.35728	0	0	0	7.33	1.806	0	22.9983	3.4012	0.226262	4.08235	0.375	19	3
109	2018	0.325105	0.028214	0.332732	0.375493	0.028214	0.395687	51.9	0.854057	0.0333569	9.16471	0.43638	0	0	0	7.6	1.58474	0	23.0672	3.43399	0.245685	4.08235	0.333333	19	3
109	2019	0.337285	0.0292712	0.345198	0.367556	0.0292712	0.387323	56.2	0.649037	0.0231781	9.07131	0.520423	0	0	0	7.88	1.29896	0	23.1222	3.46574	0.256386	4.03893	0.333333	19	3
109	2020	0.437655	0.0338508	0.447857	0.47971	0.389519	0.492716	60.7	0.618509	0.0225666	9.07749	0.590789	0	0	0	8.16	0.743097	0	23.222	3.49651	0.29993	3.97794	0.375	19	3
110	2011	0.033796	0.033796	0.033796	0.033796	0.033796	0.033796	37.2	-0.00694	-0.100043	9.19817	0.114849	0	0	0	5.7	2.24723	0	22.9007	2.99573	0.973778	3.46157	0.333333	18	7
110	2012	0.0387076	0.0387076	0.0387076	0.0387076	0.0387076	0.0387076	40.1	-0.068467	-0.361305	9.13508	0.181347	0	0	0	6.21	2.58841	0	22.3807	3.04452	0.97959	3.42348	0.333333	18	7
110	2015	0.0500132	0.0500132	0.0500132	0.0500132	0.0500132	0.0500132	46.8	-0.056764	0.206226	9.06312	0.326386	0	0	0	7.35	2.45949	0	20.0564	3.17805	0.501002	3.37755	0.428571	18	7
110	2016	0.0486519	0.0486519	0.0486519	0.0486519	0.0486519	0.0486519	51.4	0.268912	0.0184097	9.22641	0.33445	0	0	0	7.47	3.2262	0	20.0842	3.21888	0.496333	3.3617	0.428571	18	7
110	2017	0.0474097	0.0474097	0.0474097	0.0474097	0.0474097	0.0474097	58.5	0.059747	0.0975518	9.03515	0.399417	0	0	0	7.78	2.42561	0	20.0712	3.2581	0.391237	3.4673	0.428571	18	7
110	2018	0.0460719	0.0460719	0.0460719	0.0460719	0.0460719	0.0460719	65.3	0.049355	0.0972885	8.8465	0.485594	0	0	0	8.11	2.08471	0	20.26	3.29584	0.399409	3.40588	0.428571	18	7
110	2019	0.0469987	0.0469987	0.0469987	0.0469987	0.0469987	0.0469987	71.9	-0.120999	0.0516347	8.86855	0.569889	0	0	0	8.45	1.94719	0	20.2493	3.3322	0.343084	3.71194	0.5	18	7
110	2020	0.046883	0.046883	0.0468819	0.046883	0.0468819	0.0468819	78.1	0.173168	0.0166186	8.87445	0.621558	1.09861	0	1.09861	8.8	2.45419	0	20.2669	3.3673	0.33569	3.79584	0.5	18	7
111	2011	0.407674	0.348962	0.406996	0.37186	0.0279024	0.392893	26.6	-0.206478	0.0117114	9.34723	0.090743	1.24245	0	1.24245	6.42	2.41299		22.7518	2.99573	0.624569	3.90163	0.444444	15	3
111	2012	0.43779	0.381528	0.435627	0.346214	0.354183	0.0306591	31.3	-0.214998	0.0204381	8.92146	0.158525	1.38629	0	1.38629	6.25	2.60571		22.7884	3.04452	0.621935	3.79689	0.444444	15	3
111	2013	0.0285245	0.0285245	0.0285245	0.394328	0.394629	0.337748	35.9	-0.207444	0.0324021	8.80418	0.221655	2.48491	1.38629	2.19722	6.5	3.68173	14.4033	22.8659	3.09104	0.623602	3.78923	0.444444	15	3
111	2014	0.384517	0.0262843	0.393818	0.404216	0.384517	0.402028	36.9	-0.18928	0.0311252	8.85481	0.257213	1.94591	1.38629	1.38629	7.4	2.7668	0	22.9215	3.13549	0.61834	3.75911	0.333333	15	3
111	2015	0.395854	0.316663	0.400425	0.397266	0.327812	0.414597	39.4	0.053714	0.00234058	8.86574	0.294317	2.30259	1.60944	1.79176	6.98	2.79685	0	22.9278	3.17805	0.622796	3.60238	0.333333	15	3
111	2016	0.388581	0.326571	0.394932	0.391744	0.37844	0.397697	44.3	-0.192011	0.0176029	9.03253	0.309705	2.70805	2.30259	1.79176	7.09	3.55952	12.5367	23.2496	3.21888	0.586964	3.70476	0.333333	15	3
111	2017	0.386039	0.352885	0.389703	0.397657	0.388355	0.402998	49.5	-0.223765	0.00226135	9.00455	0.370388	2.83321	2.48491	1.79176	7.26	3.00422	12.4909	23.4934	3.2581	0.676899	3.71464	0.333333	15	3
111	2018	0.397302	0.363771	0.400661	0.41232	0.408282	0.41358	54.4	0.066492	0.00224111	9.11372	0.456852	2.56495	1.79176	2.07944	7.44	2.66582	0	23.4681	3.29584	0.66999	3.63477	0.333333	15	3
111	2019	0.402683	0.295351	0.410884	0.421767	0.418827	0.422056	59	-0.101247	0.00306376	9.11449	0.546223	2.3979	1.60944	1.94591	7.62	2.86992	0	23.3767	3.3322	0.640058	3.63134	0.333333	15	3
112	2011	0.0391116	0.0391116	0.0391116	0.0391116	0.0391116	0.0391116	60.4	0.08937	0.0120303	9.31803	0.204664	0	0	0	7.88	1.83936	0	21.1407	3.52636	0.345721	4.11928	0.428571	9	3
112	2012	0.0408946	0.0408946	0.0408946	0.0408946	0.0408946	0.0408946	63.1	-0.014657	0.0109874	9.15186	0.267927	0	0	0	8.33	2.31687	12.6698	21.3333	3.55535	0.449016	3.81334	0.428571	9	3
112	2013	0.0391376	0.0391376	0.0391376	0.0391376	0.0391376	0.0391376	66	0.958617	0.0131431	9.24038	0.343012	0	0	0	8.64	2.40077	0	21.6379	3.58352	0.58191	3.7587	0.428571	9	3
112	2014	0.0344868	0.0344868	0.0344868	0.0344868	0.0344868	0.0344868	68.5	0.106792	0.0132714	9.18492	0.367325	2.3979	0	2.3979	9.3	2.48915	0	21.8257	3.61092	0.642641	3.79203	0.428571	9	3
112	2015	0.0355598	0.0355598	0.0355598	0.0355598	0.0355598	0.0355598	72.4	0.383997	0.00840528	9.28998	0.417204	1.94591	0	1.94591	9.68	2.36489	13.9978	21.9845	3.63759	0.68796	3.87429	0.428571	9	3
112	2016	0.373162	0.403002	0.0323847	0.0323847	0.0323847	0.0323847	74	0.451263	0.00935001	9.40393	0.408241	2.63906	0	2.63906	9.86	2.02054	0	22.1512	3.66356	0.571952	4.00562	0.428571	9	3
112	2017	0.0305698	0.0305698	0.0305698	0.442245	0.445038	0.361225	76.2	0.186596	0.0070231	9.3889	0.486126	2.19722	0.693147	2.07944	10.2	2.4031	0	22.2945	3.68888	0.617673	4.00063	0.428571	9	3
112	2018	0.329944	0.028634	0.337684	0.406326	0.33036	0.416843	78.4	0.06871	0.0046829	9.34163	0.602473	2.19722	0	2.19722	10.56	1.90516	0	22.6784	3.71357	0.73211	3.94928	0.428571	9	3
112	2019	0.428681	0.389302	0.413955	0.350105	0.3596	0.0312838	80.5	-0.007278	0.0070139	9.42634	0.698737	1.94591	0	1.94591	10.92	1.98512	0	22.9085	3.73767	0.785858	3.92597	0.428571	9	3
112	2020	0.476761	0.0413755	0.48792	0.586344	0.476149	0.602297	82.6	-0.789139	-0.36573	9.4428	0.759788	1.60944	0	1.60944	11.3	1.68997	0	21.9077	3.7612	0.97959	3.93622	0.428571	9	3
113	2011	0.0441147	0.0441147	0.0441147	0.0441147	0.0441147	0.0441147	60.4	0.150861	0.0285824	9.31803	0.204664	0	0	0	7.88	1.83936	10.2764	20.3897	2.99573	0.173977	4.02002	0.333333	9	8
113	2012	0.0450379	0.0450379	0.0450379	0.0450379	0.0450379	0.0450379	63.1	0.049813	0.0418025	9.15186	0.267927	0	0	0	8.33	2.31687	10.2764	20.4234	3.04452	0.177834	4.01717	0.333333	9	8
113	2013	0.0394474	0.0394474	0.0394474	0.0394474	0.0394474	0.0394474	66	0.06705	0.0452182	9.24038	0.343012	0	0	0	8.64	2.40077	10.2764	20.4504	3.09104	0.160154	4.04267	0.375	9	8
113	2014	0.0410645	0.0410645	0.0410645	0.0410645	0.0410645	0.0410645	68.5	-0.058289	0.0465637	9.18492	0.367325	0	0	0	9.3	2.48915	10.2764	20.4761	3.13549	0.29115	4.10406	0.333333	9	8
113	2015	0.0428882	0.0428882	0.0428882	0.0428882	0.0428882	0.0428882	72.4	0.010117	0.0465143	9.28998	0.417204	0	0	0	9.68	2.36489	10.2764	20.553	3.17805	0.269534	4.13626	0.333333	9	8
113	2016	0.0418257	0.0418257	0.0418257	0.0418257	0.0418257	0.0418257	74	-0.002267	0.0358936	9.40393	0.408241	0	0	0	9.86	2.02054	0	20.5642	3.21888	0.269299	4.08787	0.333333	9	8
113	2017	0.0311364	0.0311364	0.0311364	0.0311364	0.0311364	0.0311364	76.2	-0.201689	0.0417271	9.3889	0.486126	1.79176	0.693147	1.60944	10.2	2.4031	0	22.2135	3.2581	0.419242	4.41868	0.333333	9	8
113	2018	0.0304129	0.0304129	0.0304129	0.0304129	0.0304129	0.0304129	78.4	-0.158825	0.0475596	9.34163	0.602473	1.94591	0	1.94591	10.56	1.90516	0	22.2457	3.29584	0.432239	4.43452	0.333333	9	8
113	2019	0.029915	0.029915	0.029915	0.029915	0.029915	0.029915	80.5	-0.271323	0.0605481	9.42634	0.698737	2.3979	1.79176	1.79176	10.92	1.98512	0	22.2854	3.3322	0.425437	4.41052	0.428571	9	8
113	2020	0.0366999	0.0366999	0.0366962	0.0366999	0.0366962	0.0366962	82.6	-0.142602	-0.0743798	9.4428	0.759788	2.07944	1.09861	1.79176	11.3	1.68997	0	21.9814	3.3673	0.321346	4.38451	0.333333	9	8
114	2011	0.034894	0.034894	0.034894	0.533312	0.520454	0.51002	46.8	1.00025	0.00959671	9.04994	0.162533	0	0	0	9.18	2.5098	14.152	22.7584	3.04452	0.620172	4.28594	0.555556	5	3
114	2012	0.50614	0.429418	0.508948	0.610993		0.0345074	50	0.470316	0.0327391	8.903	0.228854	0	0	0	9.94	2.66617	15.3269	22.9333	3.09104	0.650526	4.23673	0.333333	5	3
114	2019	0.0282298	0.0282298	0.0282298	0.0282298	0.0282298	0.0282298	59.2	-0.668885	-0.0244748	8.97056	0.64725	1.09861	0	1.09861	9.88	2.60648	0	23.3452	3.3673	0.670422	4.14343	0.333333	5	3
114	2020	0.430598	0.413886	0.423809	0.439154	0.426504	0.437047	60	0.088887	-0.012916	8.98193	0.701836	1.09861	0	1.09861	10.1	2.48607	0	23.1693	3.4012	0.64406	4.06868	0.333333	5	3
115	2011	0.0475192	0.0475192	0.0475192	0.0475192	0.0475192	0.0475192	57	0.518937	0.0224602	9.15197	0.176729	0	0	0	6.91	2.75515	0	19.1047	2.99573	0.205193	3.91849	0.428571	7	19
115	2012	0.0511724	0.0511724	0.0511724	0.0511724	0.0511724	0.0511724	61.3	-0.789139	0.0180866	7.76684	0.246148	0	0	0	7.33	3.14953	0	19.1294	3.04452	0.201354	3.91571	0.428571	7	11
115	2013	0.0508406	0.0508406	0.0508406	0.0508406	0.0508406	0.0508406	64.1	1.10779	-0.0336086	8.74672	0.315845	0	0	0	7.47	3.52439	0	19.1036	3.09104	0.214055	3.8939	0.428571	7	11
115	2014	0.0457113	0.0457113	0.0457113	0.0457113	0.0457113	0.0457113	65.5	0.10704	0.0100952	8.72681	0.337952	0	0	0	8.09	3.52235	0	19.1178	3.13549	0.214994	3.85566	0.5	7	11
115	2015	0.0489928	0.0489928	0.0489928	0.0489928	0.0489928	0.0489928	69.6	0	-0.040184	8.71785	0.391683	0	0	0	8.96	3.53243	0	19.6307	3.17805	0.570159	4.02505	0.428571	7	11
115	2016	0.0337395	0.0337395	0.0337395	0.0337395	0.0337395	0.0337395	69.7	-0.185898	-0.029316	9.01918	0.384441	0	0	0	9.15	2.776	0	21.9591	3.21888	0.97959	3.89244	0.375	7	16
115	2018	0.0336975	0.0336975	0.0336975	0.0336975	0.0336975	0.0336975	71.2	-0.20162	0.00281041	9.09583	0.540844	1.60944	1.60944	0	9.87	2.25406	0	22.0185	3.29584	0.979221	3.87945	0.375	7	16
115	2019	0.0353524	0.0353524	0.0353524	0.0353524	0.0353524	0.0353524	71.8	-0.248572	0.00342447	8.92186	0.625011	2.07944	2.07944	0	10.26	1.82485	0	22.0032	3.3322	0.974683	3.94532	0.333333	7	16
115	2020	0.0395523	0.0395523	0.0395496	0.0395523	0.0395496	0.0395496	72.4	-0.226257	0.0121693	8.94872	0.673988	2.07944	1.94591	0.693147	10.65	2.15711	0	21.9803	3.3673	0.962444	4.04106	0.5	7	16
116	2011	0.0324293	0.0324293	0.0324293	0.363427	0.373676	0.0324293	29.4	0.024602	0.0582838	9.3251	0.0982894	0	0	0	5.31	2.72089	0	23.8479	2.94444	0.589365	3.87875	0.333333	21	3
116	2012	0.383052	0.0331141	0.39565	0.444689	0.429226	0.390519	34.2	0.040721	0.0123454	9.27912	0.159752	0	0	0	6.19	2.61803	0	23.8405	2.99573	0.586932	3.85366	0.333333	21	3
116	2013	0.0253342	0.0253342	0.0253342	0.318339	0.330694	0.0253342	37.9	0.255041	0.0149594	9.33688	0.215819	0	0	0	6.31	3.28453	0	23.8225	3.04452	0.577607	3.76035	0.333333	21	3
116	2014	0.383223	0.349321	0.370321	0.404072	0.383223	0.392493	39.4	0.089243	0.00928563	9.09279	0.246177	0.693147	0	0.693147	6.48	3.19559	0	23.7583	3.09104	0.561288	3.72945	0.333333	21	3
116	2015	0.283835	0.0219535	0.290494	0.291781	0.252054	0.291664	42.8	0.182831	0.00101868	9.14292	0.293725	0.693147	0.231049	0.462098	6.26	3.46651	0	23.738	3.13549	0.563075	3.83647	0.363636	21	3
116	2016	0.257805	0.24814	0.235621	0.265022	0.274677	0.0199401	46.1	0.414874	0.00231099	9.15841	0.303652	0.693147	0.462098	0.231049	6.43	2.75778	0	23.7478	3.17805	0.570183	3.86589	0.363636	21	3
116	2017	0.328317	0.334542	0.283116	0.339538	0.339572	0.283116	49.4	0.182822	0.014879	9.19715	0.360791	0.693147	0.693147	0	6.55	2.32039	0	23.7986	3.21888	0.579048	3.8157	0.363636	21	3
116	2018	0.0260908	0.0260908	0.0260908	0.360437	0.357974	0.307692	52.6	0.244583	0.0320833	9.22641	0.452653	1.09861	0.693147	0.693147	6.66	1.97662	0	23.9895	3.2581	0.614775	3.84717	0.363636	21	3
116	2019	0.026375	0.026375	0.026375	0.364363	0.340172	0.349001	55.8	0.212857	0.0359598	9.1716	0.535576	1.09861	0	1.09861	6.78	1.92712	0	24.1198	3.29584	0.637307	3.83086	0.363636	21	3
116	2020	0.354147	0.0273918	0.362322	0.343496	0.315125	0.322916	58.9	0.137721	0.039561	9.1012	0.606947	1.38629	0	1.38629	6.9	1.6092	0	24.2499	3.3322	0.649732	3.81624	0.363636	21	3
117	2011	0.0424966	0.0424966	0.0424966	0.0424966	0.0424966	0.0424966	60.4	0.123285	0.0633201	9.31803	0.204664	0	0	0	7.88	1.83936	13.7101	20.8252	2.99573	0.291967	4.08963	0.333333	9	3
117	2012	0.0485385	0.0485385	0.0485385	0.0485385	0.0485385	0.0485385	63.1	0.477055	0.0511985	9.15186	0.267927	2.07944	1.38629	1.60944	8.33	2.31687	12.6115	20.9102	3.04452	0.298454	4.11309	0.333333	9	3
117	2013	0.0426507	0.0426507	0.0426507	0.477643	0.0426507	0.505011	66	0.284947	0.061533	9.24038	0.343012	1.58903	0.693147	1.35403	8.64	2.40077	13.8184	20.9891	3.09104	0.293831	4.09508	0.333333	9	3
117	2014	0.456851	0.0395975	0.467901	0.0395975	0.0395975	0.0395975	68.5	-0.007228	0.104208	9.18492	0.367325	1.09861	0	1.09861	9.3	2.48915	0	21.1105	3.13549	0.270361	4.10616	0.375	9	3
117	2015	0.0408995	0.0408995	0.0408995	0.0408995	0.0408995	0.0408995	72.4	-0.106146	0.0512723	9.28998	0.417204	2.48491	0	2.48491	9.68	2.36489	11.8484	21.0955	3.17805	0.208073	4.08923	0.333333	9	3
117	2016	0.0407412	0.0407412	0.0407412	0.0407412	0.0407412	0.0407412	74	0.313949	0.0677645	9.40393	0.408241	2.59648	0	2.59648	9.86	2.02054	11.3912	21.1858	3.21888	0.214726	4.10877	0.333333	9	3
117	2017	0.0364228	0.0364228	0.0364228	0.0364228	0.0364228	0.0364228	76.2	0.962968	0.0763017	9.3889	0.486126	2.70805	0	2.70805	10.2	2.4031	0	21.4377	3.2581	0.291799	4.09252	0.375	9	3
117	2018	0.033933	0.033933	0.033933	0.033933	0.033933	0.033933	78.4	0.857515	0.0907659	9.34163	0.602473	2.56495	0	2.56495	10.56	1.90516	0	21.4692	3.29584	0.256164	4.09767	0.375	9	3
117	2019	0.0355509	0.0355509	0.0355509	0.0355509	0.0355509	0.0355509	80.5	0.838093	0.111579	9.42634	0.698737	2.52493	0	2.52493	10.92	1.98512	0	21.6662	3.3322	0.301763	4.09111	0.375	9	3
117	2020	0.03433	0.03433	0.0343253	0.03433	0.0343253	0.0343253	82.6	0.640337	0.0905069	9.4428	0.759788	2.48491	0	2.48491	11.3	1.68997	0	22.0399	3.3673	0.452043	4.10336	0.333333	9	3
118	2011	0.369257	0.400781	0.0320458	0.443316	0.439123	0.379442	47.8	-0.119066	0.0306061	8.61432	0.148977	0	0	0	6.32	2.25636	0	21.8396	2.94444	0.395404	3.86301	0.333333	3	3
118	2012	0.460396	0.450191	0.432242	0.0322421	0.0322421	0.0322421	50.2	-0.125816	0.0429133	8.72111	0.214509	0	0	0	6.53	2.20035	0	21.8007	2.99573	0.349769	3.59493	0.333333	3	3
118	2013	0.0327013	0.0327013	0.0327013	0.366221	0.0327013	0.387204	55.9	-0.125787	0.0535695	8.74273	0.282859	0	0	0	6.57	2.96556	11.9184	21.8109	3.04452	0.322938	3.74647	0.333333	3	3
118	2014	0.340668	0.0295274	0.348908	0.330005	0.0295274	0.348908	58.8	-0.31386	0.037499	8.73906	0.315129	1.09861	1.09861	0	6.88	3.27974	0	21.8397	3.09104	0.324261	3.64777	0.333333	3	3
118	2015	0.431853	0.030361	0.441985	0.430255	0.391122	0.427512	62.2	-0.151194	0.0321409	8.98118	0.361784	0.693147	0.693147	0	6.66	2.67859	0	22.13	3.13549	0.335244	3.72455	0.333333	3	3
118	2016	0.441926	0.0284082	0.453187	0.451444	0.369221	0.471011	62.6	0.121505	0.0365064	8.98143	0.359349	0.693147	0.693147	0	6.75	3.11458	0	22.3294	3.17805	0.334328	3.69666	0.333333	3	3
118	2017	0.417282	0.0256069	0.427916	0.414311	0.362919	0.430236	64.2	0.335318	0.0364003	8.84722	0.417558	1.38629	1.38629	0	6.81	2.65197	0	22.4495	3.21888	0.378105	3.59318	0.333333	3	3
118	2018	0.352677	0.272269	0.35863	0.346421	0.310049	0.356085	65.8	-0.057125	0.0201172	9.08783	0.486256	1.38629	0.693147	1.09861	6.87	1.93246	0	22.4404	3.2581	0.378905	3.50167	0.333333	3	3
118	2019	0.359907	0.02413	0.36835	0.393828	0.34239	0.408536	67.3	0.003984	0.0155868	8.95596	0.554004	2.07944	1.60944	1.38629	6.93	2.54573	0	22.4326	3.29584	0.374875	3.51733	0.333333	3	3
118	2020	0.451554	0.0274233	0.461977	0.421732	0.0274132	0.444846	68.7	-0.155793	0.00402174	8.75621	0.605031	1.09861	0	1.09861	6.99	2.34437	0	22.4605	3.3322	0.392913	3.5264	0.333333	3	3
119	2011	0.0291984	0.0291984	0.0291984	0.0291984	0.0291984	0.0291984	60.4	-0.055116	0.0162385	9.31803	0.204664	0	0	0	7.88	1.83936	11.425	22.5941	2.94444	0.657995	4.21241	0.363636	9	4
119	2012	0.0354703	0.0354703	0.0354703	0.0354703	0.0354703	0.0354703	63.1	-0.038977	0.037314	9.15186	0.267927	0.693147	0	0.693147	8.33	2.31687	14.7911	22.7897	2.99573	0.6875	4.22958	0.363636	9	4
119	2013	0.0307229	0.0307229	0.0307229	0.0307229	0.0307229	0.0307229	66	0.542353	0.0444394	9.24038	0.343012	1.09861	0	1.09861	8.64	2.40077	13.8081	22.8501	3.04452	0.67673	4.23033	0.363636	9	4
119	2014	0.0325262	0.0325262	0.0325262	0.0325262	0.0325262	0.0325262	68.5	-0.350569	0.105837	9.18492	0.367325	0.693147	0	0.693147	9.3	2.48915	12.9314	22.7373	3.09104	0.535875	4.28584	0.363636	9	4
119	2015	0.0296696	0.0296696	0.0296696	0.0296696	0.0296696	0.0296696	72.4	-0.191483	0.0585657	9.28998	0.417204	0.693147	0	0.693147	9.68	2.36489	11.9786	22.8482	3.13549	0.52846	4.16313	0.363636	9	4
119	2017	0.0265518	0.0265518	0.0265518	0.0265518	0.0265518	0.0265518	76.2	0.057565	0.0220027	9.3889	0.486126	0.693147	0	0.693147	10.2	2.4031	0	22.9423	3.21888	0.541766	4.202	0.4	9	4
119	2018	0.0253115	0.0253115	0.0253115	0.283268	0.0253115	0.298502	78.4	-0.101765	0.00994305	9.34163	0.602473	0.693147	0	0.693147	10.56	1.90516	0	23.0558	3.2581	0.588476	4.20819	0.3	9	4
119	2019	0.310299	0.0269291	0.317578	0.0269291	0.0269291	0.0269291	80.5	0.128018	0.0373255	9.42634	0.698737	0.693147	0	0.693147	10.92	1.98512	0	23.1767	3.29584	0.602805	4.2016	0.4	9	4
119	2020	0.33368	0.0289583	0.341409	0.323644	0.0289498	0.341409	82.6	-0.156835	0.0655736	9.4428	0.759788	0	0	0	11.3	1.68997	0	23.3337	3.3322	0.567491	4.20784	0.4	9	4
120	2011	0.687744	0.0453512	0.705269	0.657875	0.586343	0.662866	60.4	0.071543	0.0392581	9.31803	0.204664	0	0	0	7.88	1.83936	9.21034	20.7404	2.99573	0.18351	3.53715	0.333333	9	19
120	2012	0.668715	0.653893	0.627823	0.593369	0.0468311	0.619681	63.1	0.121793	0.062954	9.15186	0.267927	0	0	0	8.33	2.31687	0	20.6897	3.04452	0.137633	3.70107	0.363636	9	19
120	2013	0.627325	0.57255	0.606971	0.0457801	0.0457801	0.0457801	66	0.196154	0.0690315	9.24038	0.343012	0.693147	0	0.693147	8.64	2.40077	9.90349	20.8039	3.09104	0.187312	4.09499	0.363636	9	19
120	2014	0.626203	0.041241	0.64135	0.615017	0.041241	0.650245	68.5	-0.417227	0.041698	9.18492	0.367325	1.09861	0	1.09861	9.3	2.48915	10.5774	20.8213	3.13549	0.213197	4.05056	0.4	9	19
120	2015	0.509356	0.0442042	0.521305	0.494037	0.0442042	0.523405	72.4	0.58837	0.0444565	9.28998	0.417204	1.79176	1.09861	1.38629	9.68	2.36489	14.9705	20.9252	3.17805	0.36587	3.99683	0.363636	9	19
120	2016	0.0396185	0.0396185	0.0396185	0.0396185	0.0396185	0.0396185	74	0.426241	0.0276683	9.40393	0.408241	1.60944	1.09861	1.09861	9.86	2.02054	15.5572	21.3944	3.21888	0.582156	3.96921	0.363636	9	19
120	2017	0.0362822	0.0362822	0.0362822	0.55797	0.562383	0.481044	76.2	1.08259	0.027716	9.3889	0.486126	1.79176	0	1.79176	10.2	2.4031	15.3955	21.572	3.2581	0.628915	3.94909	0.363636	9	19
120	2018	0.4827	0.466929	0.440295	0.56983	0.512246	0.579461	78.4	0.654442	0.0250346	9.34163	0.602473	1.09861	0	1.09861	10.56	1.90516	0	21.6715	3.29584	0.6367	3.95318	0.363636	9	19
120	2019	0.559651	0.0375219	0.572781	0.419918	0.0375219	0.442501	80.5	1.12227	0.031329	9.42634	0.698737	1.38629	0.693147	1.09861	10.92	1.98512	0	21.6513	3.3322	0.599001	3.95211	0.363636	9	19
120	2020	0.447097	0.0388011	0.457551	0.43365	0.446513	0.0387981	82.6	0.357052	0.0761849	9.4428	0.759788	1.38629	0.693147	1.09861	11.3	1.68997	0	21.5691	3.3673	0.493387	3.96892	0.363636	9	19
121	2011	0.569715	0.041576	0.584233	0.52279	0.479072	0.492286	60.4	0.048936	0.0318333	9.31803	0.204664	0.693147	0	0.693147	7.88	1.83936	0	21.5167	2.99573	0.537735	3.83708	0.363636	9	3
121	2012	0.466331	0.501669	0.0403134	0.510787	0.465712	0.475421	63.1	0.105284	0.0312849	9.15186	0.267927	1.09861	0.693147	0.693147	8.33	2.31687	0	21.6058	3.04452	0.546238	3.84381	0.363636	9	3
121	2013	0.410502	0.0317507	0.420963	0.398965	0.0317507	0.421825	66	0.043212	0.0478865	9.24038	0.343012	1.38629	1.09861	0.693147	8.64	2.40077	16.2591	22.0667	3.09104	0.497427	3.83145	0.363636	9	3
121	2015	0.480499	0.420379	0.473761	0.514896	0.478769	0.517752	72.4	0.319016	0.0412742	9.28998	0.417204	1.38629	1.38629	0	9.68	2.36489	0	22.1501	3.17805	0.49158	3.82599	0.363636	9	3
121	2016	0.535424	0.0376425	0.549068	0.533442	0.436029	0.547985	74	0.388173	0.0803341	9.40393	0.408241	0.693147	0.693147	0	9.86	2.02054	0	21.9046	3.21888	0.367516	3.83828	0.363636	9	3
121	2017	0.0362606	0.0362606	0.0362606	0.51386	0.527885	0.0362606	76.2	0.37402	0.015261	9.3889	0.486126	1.09861	0	1.09861	10.2	2.4031	0	22.1971	3.2581	0.500873	4.01075	0.375	9	3
121	2018	0.0322544	0.0322544	0.0322544	0.0322544	0.0322544	0.0322544	78.4	-0.789139	-0.36573	9.34163	0.602473	0.693147	0	0.693147	10.56	1.90516	0	21.6357	3.29584	0.622565	3.85201	0.333333	9	3
121	2019	0.420126	0.453722	0.032495	0.032495	0.032495	0.032495	80.5	0.078498	-0.00432705	9.42634	0.698737	0.693147	0	0.693147	10.92	1.98512	0	21.5859	3.3322	0.630724	3.85654	0.333333	9	3
121	2020	0.439933	0.475113	0.0340222	0.034027	0.0340222	0.0340222	82.6	-0.034408	0.034975	9.4428	0.759788	1.09861	0	1.09861	11.3	1.68997	0	21.6171	3.3673	0.610891	3.86142	0.333333	9	3
122	2011	0.0340727	0.0340727	0.0340727	0.0340727	0.0340727	0.0340727	60.4	1.77651	0.0109992	9.31803	0.204664	0	0	0	7.88	1.83936	0	21.01	2.99573	0.516649	3.30594	0.375	9	11
122	2012	0.0352501	0.0352501	0.0352501	0.0352501	0.0352501	0.0352501	63.1	1.95954	0.044177	9.15186	0.267927	0	0	0	8.33	2.31687	0	21.814	3.04452	0.613467	4.12383	0.333333	9	11
122	2013	0.0298428	0.0298428	0.0298428	0.0298428	0.0298428	0.0298428	66	4.37435	0.0473638	9.24038	0.343012	0	0	0	8.64	2.40077	0	21.886	3.09104	0.595931	4.11684	0.333333	9	11
122	2014	0.0280085	0.0280085	0.0280085	0.0280085	0.0280085	0.0280085	68.5	-0.445464	0.0118312	9.18492	0.367325	1.09861	0	1.09861	9.3	2.48915	0	21.973	3.13549	0.532798	4.14314	0.333333	9	11
122	2016	0.0395214	0.0395214	0.0395214	0.0395214	0.0395214	0.0395214	74	10.2879	0.030363	9.40393	0.408241	0	0	0	9.86	2.02054	0	21.5802	3.21888	0.403374	4.16962	0.428571	9	11
122	2017	0.0401067	0.0401067	0.0401067	0.0401067	0.0401067	0.0401067	76.2	-0.789139	0.0320324	9.3889	0.486126	0	0	0	10.2	2.4031	0	21.6029	3.2581	0.358626	4.22163	0.428571	9	11
122	2018	0.039485	0.039485	0.039485	0.441887	0.039485	0.465651	78.4	6.63206	0.0163635	9.34163	0.602473	0	0	0	10.56	1.90516	0	21.6795	3.29584	0.409483	4.22216	0.333333	9	11
122	2019	0.456358	0.0396048	0.467064	0.0396048	0.0396048	0.0396048	80.5	0.022686	0.0251986	9.42634	0.698737	0	0	0	10.92	1.98512	0	21.447	3.3322	0.54041	4.15182	0.333333	9	3
122	2020	0.0434631	0.0434631	0.0434614	0.0434631	0.0434614	0.0434614	82.6	0.27821	0.0323813	9.4428	0.759788	0	0	0	11.3	1.68997	0	21.4774	3.3673	0.53347	4.17399	0.375	9	3
123	2011	0.0335764	0.0335764	0.0335764	0.0335764	0.0335764	0.0335764	57	0.217308	0.10129	9.15197	0.176729	0	0	0	6.91	2.75515	13.3447	22.2389	3.43399	0.269682	4.51282	0.555556	7	3
123	2012	0.483119	0.463204	0.444736	0.471622	0.430004	0.438968	61.3	-0.234216	0.062451	7.76684	0.246148	0	0	0	7.33	3.14953	11.5129	22.4794	3.46574	0.437781	4.48175	0.555556	7	3
123	2013	0.0333847	0.0333847	0.0333847	0.0333847	0.0333847	0.0333847	64.1	-0.49688	0.054297	8.74672	0.315845	0	0	0	7.47	3.52439	11.7753	22.9967	3.49651	0.619171	4.45522	0.555556	7	3
123	2014	0.0281078	0.0281078	0.0281078	0.0281078	0.0281078	0.0281078	65.5	0.182029	0.0358421	8.72681	0.337952	0	0	0	8.09	3.52235	12.1007	23.0686	3.52636	0.617403	4.30898	0.428571	7	3
123	2015	0.0271248	0.0271248	0.0271248	0.0271248	0.0271248	0.0271248	69.6	-0.184695	0.0223568	8.71785	0.391683	1.09861	1.09861	0	8.96	3.53243	11.6952	22.9174	3.55535	0.663016	4.28484	0.555556	7	3
123	2016	0.0274881	0.0274881	0.0274881	0.307213	0.318406	0.0274881	69.7	0.161103	0.0200977	9.01918	0.384441	1.09861	1.09861	0	9.15	2.776	0	23.6647	3.58352	0.309024	4.38509	0.555556	7	3
123	2017	0.0241333	0.0241333	0.0241333	0.364132	0.374071	0.0241333	70.5	0.08573	0.00944288	8.72988	0.448496	1.09861	1.09861	0	9.5	2.26171	0	23.7687	3.61092	0.389247	4.3204	0.6	7	3
123	2018	0.28665	0.0248768	0.293375	0.360369	0.322036	0.362147	71.2	-0.346012	-0.261189	9.09583	0.540844	0.693147	0.693147	0	9.87	2.25406	0	23.6724	3.63759	0.605061	4.21958	0.625	7	3
123	2019	0.405915	0.413612	0.349341	0.409224	0.340503	0.415438	71.8	-0.150687	-0.177294	8.92186	0.625011	1.09861	1.09861	0	10.26	1.82485	0	23.4059	3.66356	0.661928	4.15775	0.6	7	3
124	2011	0.037057	0.037057	0.037057	0.037057	0.037057	0.037057	55.6	1.94711	0.14278	9.03348	0.171297	0	0	0	7.43	3.2497	0	21.8135	2.99573	0.543696	3.6049	0.333333	2	11
124	2012	0.0402724	0.0402724	0.0402724	0.0402724	0.0402724	0.0402724	58.5	2.36173	0.131917	8.89878	0.238425	0	0	0	9.02	2.93608	0	21.9123	3.04452	0.538781	3.42811	0.333333	2	11
124	2013	0.0312663	0.0312663	0.0312663	0.0312663	0.0312663	0.0312663	61.3	0.651895	0.132955	8.98244	0.29065	0	0	0	9.42	3.01501	0	22.1467	3.09104	0.5022	3.53341	0.333333	2	11
124	2014	0.0296999	0.0296999	0.0296999	0.0296999	0.0296999	0.0296999	61.4	-0.071082	0.0897346	8.826	0.317956	0	0	0	9.29	3.35247	0	22.2949	3.13549	0.480995	3.30326	0.333333	2	11
124	2015	0.0283768	0.0283768	0.0283768	0.0283768	0.0283768	0.0283768	63	0.141691	0.0303966	8.67812	0.364166	0	0	0	9.44	3.43917	0	22.802	3.17805	0.657062	3.4149	0.333333	2	11
124	2016	0.0232222	0.0232222	0.0232222	0.0232222	0.0232222	0.0232222	64.6	0.962636	0.029276	8.72826	0.367854	0	0	0	9.78	2.61614	0	23.6333	3.21888	0.821369	3.48811	0.333333	2	11
124	2017	0.0235997	0.0235997	0.0235997	0.0235997	0.0235997	0.0235997	66	10.2879	0.0276706	8.7055	0.428294	0	0	0	10.29	2.33331	0	25.1393	3.2581	0.855803	4.41691	0.333333	2	11
124	2018	0.0274097	0.0274097	0.0274097	0.30675	0.0274097	0.323247	67.4	1.77743	0.0329458	8.95674	0.532803	1.09861	0	1.09861	10.83	2.25344	0	25.0534	3.29584	0.859335	4.43062	0.333333	2	11
124	2019	0.309185	0.0268324	0.316438	0.0268324	0.0268324	0.0268324	68.7	1.16147	0.0449421	9.05052	0.627519	1.94591	1.09861	1.60944	11.4	3.23258	0	24.9705	3.3322	0.80533	4.42163	0.333333	2	11
124	2020	0.0270622	0.0270622	0.0270516	0.0270622	0.0270516	0.0270516	69.9	0.648035	0.0295531	9.00712	0.710985	1.94591	1.09861	1.60944	12	2.74148	0	25.0386	3.3673	0.794792	4.41872	0.333333	2	11
125	2011	0.0494074	0.0494074	0.0494074	0.0494074	0.0494074	0.0494074	24.8	0.338416	0.1332	9.04888	0.0853046	0	0	0	5.08	3.59259	9.61581	22.9305	2.94444	0.38892	4.26761	0.363636	25	3
125	2012	0.0513138	0.0513138	0.0513138	0.0513138	0.0513138	0.0513138	28.5	0.196746	0.148398	9.10742	0.148296	2.70805	0	2.70805	4.39	3.79856	0	23.0901	2.99573	0.341024	4.24876	0.363636	25	3
125	2013	0.0474598	0.0474598	0.0474598	0.0474598	0.0474598	0.0474598	32.8	0.180013	0.180224	9.06114	0.215885	2.63906	0	2.63906	4.45	3.88127	14.566	23.279	3.04452	0.299057	4.23474	0.363636	25	3
125	2014	0.0406588	0.0406588	0.0406588	0.0406588	0.0406588	0.0406588	35.1	0.172006	0.152823	8.98707	0.246918	2.94444	0	2.94444	4.81	3.83291	0	23.517	3.09104	0.308801	4.21879	0.363636	25	3
125	2015	0.0397125	0.0397125	0.0397125	0.0397125	0.0397125	0.0397125	37.4	0.175922	0.142843	8.95995	0.295037	2.70805	0	2.70805	4.43	3.68533	0	23.6829	3.13549	0.298748	4.29765	0.3	25	3
125	2016	0.504107	0.0389906	0.516953	0.488946	0.0389906	0.515934	39.9	0.049305	0.119207	9.22059	0.300863	2.70805	1.09861	2.56495	4.55	3.10682	0	23.9255	3.17805	0.355604	4.29568	0.363636	25	3
125	2017	0.0424795	0.0424795	0.0424795	0.0424795	0.0424795	0.0424795	42.3	0.042886	0.113078	8.94063	0.370169	3.09104	1.79176	2.83321	4.57	2.26259	0	24.0448	3.21888	0.345081	4.3605	0.363636	25	3
125	2018	0.0413492	0.0413492	0.0413492	0.46275	0.47706	0.0413492	44.5	0.034737	0.108295	9.11647	0.459972	2.89037	1.38629	2.70805	4.59	2.65192	0	24.137	3.2581	0.344171	4.36619	0.363636	25	3
125	2019	0.0348096	0.0348096	0.0348096	0.0348096	0.0348096	0.0348096	46.6	0.034809	0.0840358	9.01384	0.556539	2.99573	2.30259	2.3979	4.61	2.70727	0	24.6284	3.29584	0.232755	4.40653	0.3	25	3
125	2020	0.037199	0.037199	0.0371955	0.415745	0.428069	0.0371955	48.5	0.044338	0.0998024	8.85209	0.637329	2.77259	2.07944	2.19722	4.63	2.84346	0	24.7346	3.3322	0.305607	4.35164	0.3	25	3
126	2011	0.331611	0.0287787	0.340061	0.0287787	0.0287787	0.0287787	60.4	0.022301	0.00656324	9.31803	0.204664	0	0	0	7.88	1.83936	13.0815	24.3991	2.94444	0.664351	4.09716	0.333333	9	4
126	2012	0.0317137	0.0317137	0.0317137	0.425883	0.411074	0.374004	63.1	4.39251	0.0409931	9.15186	0.267927	0	0	0	8.33	2.31687	14.6309	24.9085	2.99573	0.665573	4.32579	0.333333	9	4
126	2013	0.305229	0.0264892	0.313007	0.376149	0.380403	0.313649	66	-0.097907	0.0639479	9.24038	0.343012	0	0	0	8.64	2.40077	13.9199	24.9416	3.04452	0.623187	4.31715	0.333333	9	4
126	2014	0.318624	0.0246132	0.326331	0.308651	0.283971	0.290839	68.5	-0.184176	0.0626585	9.18492	0.367325	0	0	0	9.3	2.48915	16.1885	24.9586	3.09104	0.597825	4.32089	0.333333	9	4
126	2015	0.258971	0.0224746	0.265046	0.298708	0.258038	0.298588	72.4	-0.109238	0.0643791	9.28998	0.417204	0	0	0	9.68	2.36489	14.8615	24.9988	3.13549	0.57978	4.35139	0.375	9	4
126	2016	0.26987	0.29145	0.0196942	0.271705	0.255965	0.260599	74	0.005074	0.0181963	9.40393	0.408241	0	0	0	9.86	2.02054	15.0555	24.9814	3.17805	0.584921	4.34358	0.352941	9	4
126	2017	0.307228	0.261672	0.306716	0.297988	0.241424	0.306716	76.2	-0.110725	0.0160226	9.3889	0.486126	0.693147	0.693147	0	10.2	2.4031	0	24.986	3.21888	0.581694	4.35863	0.333333	9	4
126	2018	0.322673	0.0249574	0.330243	0.387384	0.365106	0.387355	78.4	-0.086154	0.012411	9.34163	0.602473	0.693147	0.693147	0	10.56	1.90516	0	25.0182	3.2581	0.57019	4.35287	0.333333	9	4
126	2019	0.357853	0.0235975	0.366248	0.368894	0.351109	0.366248	80.5	-0.093303	0.023945	9.42634	0.698737	0.693147	0.693147	0	10.92	1.98512	0	25.047	3.29584	0.546989	4.35018	0.333333	9	4
126	2020	0.370366	0.0248312	0.378843	0.398418	0.381102	0.39915	82.6	-0.100833	0.030653	9.4428	0.759788	0	0	0	11.3	1.68997	0	25.1773	3.3322	0.584238	4.35387	0.333333	9	4
127	2011	0.0351998	0.0351998	0.0351998	0.0351998	0.0351998	0.0351998	24.2	0.342861	0.0294091	9.01748	0.0773287	0	0	0	3.59	4.0967	0	23.6142	2.94444	0.863577	3.9961	0.363636	24	11
127	2012	0.0356221	0.0356221	0.0356221	0.0356221	0.0356221	0.0356221	28.6	1.01005	0.0169253	8.86263	0.138927	0	0	0	4.33	3.84072	0	23.9775	2.99573	0.89857	4.0024	0.363636	24	11
127	2013	0.0297364	0.0297364	0.0297364	0.0297364	0.0297364	0.0297364	32.9	-0.167156	0.0296765	8.99702	0.195693	0.693147	0.693147	0	4.49	4.09916	0	24.3192	3.04452	0.899756	4.01799	0.333333	24	11
127	2014	0.0276118	0.0276118	0.0276118	0.0276118	0.0276118	0.0276118	34.9	-0.000663	0.0369238	9.00602	0.233216	3.49651	0	3.49651	4.81	3.86908	0	24.4936	3.09104	0.82405	4.08866	0.333333	24	11
127	2015	0.028648	0.028648	0.028648	0.028648	0.028648	0.028648	38.4	0.346546	0.0471901	8.99826	0.280225	3.80666	1.60944	3.71357	4.52	3.25055	0	24.7378	3.13549	0.766098	4.00461	0.333333	24	11
127	2019	0.0271964	0.0271964	0.0271964	0.36195	0.0271964	0.381415	59.9	-0.09269	0.00960557	9.06716	0.58735	3.3673	1.38629	3.2581	5.1	2.69359	0	25.5094	3.29584	0.826794	4.02802	0.363636	24	11
127	2020	0.384697	0.028074	0.393591	0.028074	0.0280646	0.0280646	66.1	-0.00333	0.00512834	8.95222	0.668849	3.3673	1.38629	3.2581	5.19	3.21643	0	25.6538	3.3322	0.843467	3.99015	0.384615	24	11
128	2011	0.569873	0.0440773	0.584394	0.609758	0.569873	0.585592	60.4	-0.143614	0.0942066	9.31803	0.204664	0	0	0	7.88	1.83936	0	21.8724	2.99573	0.100524	3.46761	0.333333	9	3
128	2012	0.0405108	0.0405108	0.0405108	0.0405108	0.0405108	0.0405108	63.1	0.171467	0.116067	9.15186	0.267927	0	0	0	8.33	2.31687	12.9336	21.9611	3.04452	0.130811	3.45109	0.375	9	3
128	2013	0.0368259	0.0368259	0.0368259	0.0368259	0.0368259	0.0368259	66	-0.072649	0.0747781	9.24038	0.343012	0	0	0	8.64	2.40077	12.6885	21.9393	3.09104	0.132906	3.46094	0.333333	9	3
128	2014	0.0362624	0.0362624	0.0362624	0.0362624	0.0362624	0.0362624	68.5	-0.123641	0.0713639	9.18492	0.367325	0.693147	0	0.693147	9.3	2.48915	12.6885	22.0415	3.13549	0.171864	3.4658	0.333333	9	3
128	2015	0.431332	0.0374329	0.441451	0.418359	0.0374329	0.443229	72.4	-0.090288	0.00623063	9.28998	0.417204	0.924196	0.231049	0.828302	9.68	2.36489	13.1484	22.523	3.17805	0.163774	3.76099	0.333333	9	3
128	2016	0.0334126	0.0334126	0.0334126	0.0334126	0.0334126	0.0334126	74	-0.034457	0.175939	9.40393	0.408241	1.15525	0.462098	0.963457	9.86	2.02054	11.9512	22.5316	3.21888	0.179453	3.80183	0.333333	9	3
128	2017	0.035337	0.035337	0.035337	0.394935	0.035337	0.417557	76.2	-0.082469	0.131403	9.3889	0.486126	1.38629	0.693147	1.09861	10.2	2.4031	11.9512	22.4595	3.2581	0.15437	3.79866	0.333333	9	3
128	2018	0.426996	0.0330264	0.437014	0.486431	0.427536	0.49386	78.4	0.11661	0.0678488	9.34163	0.602473	1.38629	0.693147	1.09861	10.56	1.90516	11.9512	22.4439	3.29584	0.223124	3.79523	0.333333	9	3
128	2019	0.343827	0.0298388	0.351893	0.374685	0.342991	0.351893	80.5	0.185135	0.0491405	9.42634	0.698737	2.19722	1.79176	1.38629	10.92	1.98512	11.9512	22.5438	3.3322	0.205303	3.79748	0.333333	9	3
128	2020	0.393816	0.379052	0.359135	0.404841	0.0304529	0.427086	82.6	0.143487	0.0378162	9.4428	0.759788	1.79176	0.693147	1.60944	11.3	1.68997	0	22.8656	3.3673	0.259076	3.88458	0.333333	9	3
129	2011	0.0268975	0.0268975	0.0268975	0.0268975	0.0268975	0.0268975	26.6	0.038443	-0.00614912	9.34723	0.090743	0.693147	0.693147	0	6.42	2.41299	0	23.4158	2.94444	0.667547	4.18296	0.333333	15	4
129	2012	0.0316749	0.0316749	0.0316749	0.0316749	0.0316749	0.0316749	31.3	-0.037976	0.0218255	8.92146	0.158525	0	0	0	6.25	2.60571	10.309	23.5704	2.99573	0.670248	4.22536	0.333333	15	4
129	2013	0.0257884	0.0257884	0.0257884	0.0257884	0.0257884	0.0257884	35.9	0.019146	0.0869254	8.80418	0.221655	0	0	0	6.5	3.68173	15.9638	23.8066	3.04452	0.543037	4.29228	0.333333	15	4
129	2014	0.0248406	0.0248406	0.0248406	0.0248406	0.0248406	0.0248406	36.9	-0.108575	0.0710279	8.85481	0.257213	0	0	0	7.4	2.7668	13.5593	23.858	3.09104	0.455475	4.06867	0.375	15	4
129	2015	0.0236032	0.0236032	0.0236032	0.263795	0.0236032	0.279476	39.4	-0.103422	0.086965	8.86574	0.294317	0	0	0	6.98	2.79685	13.7912	23.8491	3.13549	0.424879	3.99402	0.333333	15	4
129	2016	0.22176	0.0192453	0.227411	0.255787	0.250131	0.226963	44.3	0.119208	0.0449783	9.03253	0.309705	0	0	0	7.09	3.55952	14.9889	24.0223	3.17805	0.450682	3.98452	0.333333	15	4
129	2017	0.0364383	0.00316228	0.0373668	0.00316228	0.00316228	0.00316228	49.5	0.166375	0.0029868	9.00455	0.370388	0	0	0	7.26	3.00422	0	24.0022	3.21888	0.480776	3.97988	0.333333	15	4
129	2018	0.233019	0.0202225	0.238486	0.226315	0.0202225	0.238486	54.4	0.059301	0.0221338	9.11372	0.456852	0	0	0	7.44	2.66582	0	24.0871	3.2581	0.501899	4.00213	0.333333	15	4
129	2019	0.0214942	0.0214942	0.0214942	0.296936	0.293819	0.253484	59	0.043448	0.0321878	9.11449	0.546223	0	0	0	7.62	2.86992	0	24.2167	3.29584	0.4456	4.19004	0.333333	15	4
129	2020	0.240823	0.0208997	0.246193	0.262084	0.240253	0.246193	63.2	0.196571	0.0394383	9.11801	0.60777	0	0	0	7.8	2.74345	0	24.2405	3.3322	0.425592	4.12762	0.333333	15	4
130	2011	0.0448898	0.0448898	0.0448898	0.0448898	0.0448898	0.0448898	27.5	1.69812	0.0595321	9.17357	0.0829356	0	0	0	6.19	2.62858	0	21.0393	2.94444	0.508813	4.09714	0.333333	17	14
130	2012	0.0435335	0.0435335	0.0435335	0.0435335	0.0435335	0.0435335	30.4	1.42819	0.0707805	9.25139	0.142599	0	0	0	6.34	2.18581		21.0811	2.99573	0.456757	4.0885	0.333333	17	4
130	2013	0.0388274	0.0388274	0.0388274	0.0388274	0.0388274	0.0388274	34.9	1.78755	0.0323339	9.14921	0.212982	0	0	0	6.51	3.20658		21.3398	3.04452	0.544197	4.08114	0.375	17	4
130	2015	0.0360586	0.0360586	0.0360586	0.0360586	0.0360586	0.0360586	39.2	0.597052	0.0427879	9.15282	0.28704	0	0	0	7.05	2.91376		21.6065	3.13549	0.588091	4.13976	0.428571	17	4
130	2016	0.0285642	0.0285642	0.0285642	0.0285642	0.0285642	0.0285642	43.4	0.062058	0.0480981	9.23171	0.302408	0	0	0	7.1	3.52048		22.5484	3.17805	0.152379	4.36416	0.428571	17	4
130	2017	0.0293052	0.0293052	0.0293052	0.437021	0.415334	0.427457	47.3	0.078804	0.0478344	9.04476	0.366397	0.693147	0.693147	0	7.27	3.17415	0	22.6344	3.21888	0.175362	4.3658	0.428571	17	4
130	2018	0.363133	0.0255297	0.371652	0.41808	0.381264	0.430236	51.6	0.281933	0.0457209	9.12173	0.453314	1.60944	1.60944	0	7.44	2.73129	0	22.9301	3.2581	0.330266	4.39348	0.444444	17	4
130	2019	0.442044	0.0261329	0.452414	0.438298	0.370809	0.457542	56.2	0.740001	0.043923	9.43962	0.530821	0.693147	0.693147	0	7.62	2.89004	0	23.1105	3.29584	0.40869	4.3916	0.444444	17	4
130	2020	0.47989	0.414102	0.487135	0.472472	0.42368	0.490982	61.2	0.278844	0.0319676	8.99715	0.598594	0	0	0	7.8	1.84355	0	23.5075	3.3322	0.576077	4.36635	0.444444	17	4
131	2013	0.0359532	0.0359532	0.0359532	0.0359532	0.0359532	0.0359532	42.3	0.051587	0.0808955	8.73633	0.238496	0.693147	0.693147	0	6.11	2.61498	13.0691	20.8832	3.09104	0.357445	4.16499	0.4	13	3
131	2014	0.0320832	0.0320832	0.0320832	0.402327	0.0320832	0.425372	45.2	-0.162366	0.0197198	8.95764	0.272935	0.693147	0.346574	0.346574	6.27	3.11204	12.5371	21.4721	3.13549	0.231992	4.16234	0.4	13	3
131	2015	0.465392	0.0359962	0.476311	0.0359962	0.0359962	0.0359962	47.7	-0.028277	0.0519568	8.93485	0.318998	0.693147	0	0.693147	6.47	2.85074	12.7112	21.6494	3.17805	0.300855	3.97006	0.4	13	3
131	2016	0.0352077	0.0352077	0.0352077	0.39349	0.407826	0.0352077	50.9	0.616046	0.0448093	8.96712	0.32619	0.77424	0.219722	0.554518	6.7	2.64244	12.9	21.715	3.21888	0.294113	3.81264	0.5	13	3
131	2017	0.0356769	0.0356769	0.0356769	0.447391	0.409617	0.421573	54.6	0.043076	0.060252	8.73279	0.387665	0.855333	0.439445	0.415888	6.84	2.56188	0	21.7357	3.2581	0.271909	3.78569	0.4	13	3
131	2018	0.371714	0.032259	0.380434	0.405074	0.032259	0.426859	58.4	-0.120281	0.0326375	9.11548	0.4629	0.936426	0.659167	0.277259	6.98	1.4848	0	21.8632	3.29584	0.34333	3.7887	0.4	13	3
131	2019	0.358171	0.0310837	0.366574	0.413685	0.0310837	0.435933	62.3	-0.224343	0.00809101	9.1368	0.538942	1.01752	0.87889	0.138629	7.13	2.79669	0	21.8518	3.3322	0.32825	3.78029	0.4	13	3
131	2020	0.475792	0.0347218	0.486891	0.492052	0.0347173	0.519144	66.4	0.406914	-0.0866512	9.12031	0.591317	1.09861	1.09861	0	7.27	0.622591	0	21.7837	3.3673	0.37427	3.71751	0.4	13	3
132	2011	0.0463871	0.0463871	0.0463871	0.0463871	0.0463871	0.0463871	35.2	8.58802	0.0523829	8.87417	0.115951	0	0	0	5.55	2.45913	0	19.8657	2.94444	0.585151	3.42035	0.428571	13	11
132	2012	0.0473172	0.0473172	0.0473172	0.599528	0.613327	0.0473172	38.6	0.154733	0.012788	8.99702	0.178698	0	0	0	6.06	2.1951	0	19.8627	2.99573	0.573679	3.41664	0.428571	13	11
132	2013	0.560225	0.0433311	0.5745	0.599018	0.565611	0.575677	42.3	-0.786169	0.0715628	8.73633	0.238496	0	0	0	6.11	2.61498	10.5966	19.4857	3.04452	0.301097	3.41749	0.428571	13	11
132	2014	0.0269749	0.0269749	0.0269749	0.301478	0.311219	0.0269749	45.2	10.2879	0.059904	8.95764	0.272935	0	0	0	6.27	3.11204	12.8532	22.1317	3.09104	0.581223	4.36669	0.428571	13	3
132	2015	0.0303955	0.0303955	0.0303955	0.0303955	0.0303955	0.0303955	47.7	0.050936	0.0663553	8.93485	0.318998	0	0	0	6.47	2.85074	14.3771	22.199	3.13549	0.543304	4.2541	0.428571	13	3
132	2016	0.0284766	0.0284766	0.0284766	0.0284766	0.0284766	0.0284766	50.9	-0.171026	0.0640262	8.96712	0.32619	0	0	0	6.7	2.64244	13.0543	22.3564	3.17805	0.544929	4.25852	0.5	13	3
132	2017	0.034581	0.034581	0.034581	0.500274	0.472157	0.485938	54.6	0.209928	0.0503021	8.73279	0.387665	0	0	0	6.84	2.56188	13.5717	22.8015	3.21888	0.516107	4.14967	0.428571	13	3
132	2018	0.439618	0.386538	0.433453	0.486287	0.424052	0.50154	58.4	0.082701	0.0529066	9.11548	0.4629	0	0	0	6.98	1.4848	13.1224	22.8533	3.2581	0.493778	4.1622	0.428571	13	14
132	2019	0.473137	0.378485	0.4786	0.498075	0.488358	0.489172	62.3	0.045093	0.0632653	9.1368	0.538942	0	0	0	7.13	2.79669	0	22.9371	3.29584	0.464441	4.1325	0.5	13	14
132	2020	0.459086	0.393363	0.463941	0.476556	0.028163		66.4	-0.032236	0.0492701	9.12031	0.591317	0	0	0	7.27	0.622591	0	23.0062	3.3322	0.460148	4.02262	0.5	13	14
133	2011	0.0355921	0.0355921	0.0355921	0.0355921	0.0355921	0.0355921	57	1.21223	0.0615197	9.15197	0.176729	0.693147	0.693147	0	6.91	2.75515	10.309	21.5027	2.94444	0.244076	3.77776	0.428571	7	3
133	2012	0.0368677	0.0368677	0.0368677	0.0368677	0.0368677	0.0368677	61.3	1.7138	0.0567332	7.76684	0.246148	0.693147	0.693147	0	7.33	3.14953	0	21.673	2.99573	0.318555	3.66334	0.428571	7	3
133	2013	0.390163	0.0338601	0.400106	0.468089	0.468446	0.400925	64.1	0.571676	0.0551833	8.74672	0.315845	0.693147	0.693147	0	7.47	3.52439	0	21.7661	3.04452	0.373312	3.62958	0.428571	7	3
133	2014	0.0392412	0.0392412	0.0392412	0.0392412	0.0392412	0.0392412	65.5	0.882177	0.0658132	8.72681	0.337952	0.89588	0.346574	0.549306	8.09	3.52235	10.5966	21.9711	3.09104	0.300708	3.65431	0.428571	7	3
133	2015	0.51931	0.0365096	0.531493	0.517388	0.498488	0.48505	69.6	1.27783	0.031859	8.71785	0.391683	1.09861	0	1.09861	8.96	3.53243	0	22.638	3.13549	0.189144	3.91287	0.333333	7	3
133	2018	0.456232	0.401145	0.449834	0.48461	0.456808	0.479632	71.2	2.24745	0.0544276	9.09583	0.540844	2.3979	2.19722	1.09861	9.87	2.25406	0	22.9563	3.2581	0.22516	3.73797	0.333333	7	3
133	2019	0.496535	0.414272	0.497806	0.490318	0.495328	0.392597	71.8	0.962777	0.0665272	8.92186	0.625011	2.99573	2.77259	1.60944	10.26	1.82485	0	23.1084	3.29584	0.24599	3.63275	0.333333	7	3
133	2020	0.574974	0.522157	0.555195	0.68391	0.686591	0.640494	72.4	0.647134	0.0702143	8.94872	0.673988	3.13549	2.89037	1.79176	10.65	2.15711	0	23.2438	3.3322	0.248536	3.57794	0.333333	7	3
134	2011	0.032732	0.032732	0.032732	0.032732	0.032732	0.032732	29.5	0.044124	0.0325751	9.19837	0.097462	0	0	0	5.68	2.33846	0	21.4527	2.94444	0.277067	3.5005	0.333333	19	7
134	2012	0.0354887	0.0354887	0.0354887	0.0354887	0.0354887	0.0354887	33.3	0.034177	0.0187721	9.25321	0.163074	0	0	0	5.7	2.83853	0	21.4933	2.99573	0.292067	3.50338	0.333333	19	7
134	2013	0.034061	0.034061	0.034061	0.034061	0.034061	0.034061	36.3	-0.108196	0.0101084	9.11482	0.220787	0	0	0	5.84	3.00999	0	21.3871	3.04452	0.228587	3.60246	0.375	19	7
134	2014	0.0348407	0.0348407	0.0348407	0.0348407	0.0348407	0.0348407	38.6	-0.169638	0.00998778	8.77509	0.246831	0	0	0	6.78	2.63145	0	21.3872	3.09104	0.219023	3.62165	0.375	19	7
134	2015	0.0374567	0.0374567	0.0374567	0.0374567	0.0374567	0.0374567	39.9	0.406339	0.00362515	8.7692	0.288399	0	0	0	7.09	3.01585	0	21.4452	3.13549	0.273105	3.61365	0.375	19	7
134	2016	0.0335897	0.0335897	0.0335897	0.0335897	0.0335897	0.0335897	44.4	0.222761	0.0210584	8.9153	0.298378	0	0	0	7.07	2.25362	0	21.5883	3.17805	0.348942	3.66452	0.375	19	7
134	2017	0.0341335	0.0341335	0.0341335	0.0341335	0.0341335	0.0341335	48	0.18143	0.0586532	8.93221	0.35728	0	0	0	7.33	1.806	0	21.4563	3.21888	0.21483	3.61844	0.375	19	7
134	2018	0.0314783	0.0314783	0.0314783	0.0314783	0.0314783	0.0314783	51.9	0.67805	0.0144579	9.16471	0.43638	1.79176	1.79176	0	7.6	1.58474	0	21.4804	3.2581	0.231998	3.6077	0.428571	19	7
134	2019	0.0297741	0.0297741	0.0297741	0.0297741	0.0297741	0.0297741	56.2	0.029122	0.0200604	9.07131	0.520423	0	0	0	7.88	1.29896	0	21.5467	3.29584	0.265587	3.62194	0.333333	19	7
134	2020	0.0297764	0.0297764	0.0297687	0.0297764	0.0297687	0.0297687	60.7	0.233701	0.0369403	9.07749	0.590789	0	0	0	8.16	0.743097	0	21.5403	3.3322	0.20753	3.61148	0.333333	19	7
135	2011	0.496431	0.0383969	0.509081	0.531176	0.44244	0.540665	24.4	0.014559	0.160817	9.11019	0.0827349	0	0	0	5.8	2.33839	0	23.193	2.94444	0.37164	4.39621	0.333333	16	3
135	2012	0.442151	0.0382231	0.456693	0.0382231	0.0382231	0.0382231	28.5	0.175105	0.117441	8.97335	0.150928	0	0	0	5.68	1.73807	0	23.2967	2.99573	0.375408	4.39161	0.333333	16	3
135	2013	0.0361934	0.0361934	0.0361934	0.0361934	0.0361934	0.0361934	32.6	0.189287	0.104193	8.87613	0.214194	0	0	0	5.83	3.00717	0	23.5256	3.04452	0.443279	4.38746	0.333333	16	3
135	2014	0.36969	0.400745	0.0320429	0.358119	0.36969	0.0320429	34.1	0.278351	0.108114	8.94246	0.248635	0	0	0	6.74	2.706	0	23.6935	3.09104	0.456394	4.38812	0.333333	16	3
135	2015	0.341823	0.029665	0.349843	0.331543	0.029665	0.351252	38.7	0.519359	0.105557	9.04547	0.289911	0	0	0	6.82	2.86648	0	23.7702	3.13549	0.430844	4.41805	0.333333	16	3
135	2016	0.353747	0.340485	0.323308	0.343108	0.316933	0.322671	44.6	0.465204	0.0538102	9.05123	0.301367	0	0	0	7.04	2.47094	0	23.9217	3.17805	0.493372	4.4114	0.333333	16	3
135	2017	0.33109	0.0226608	0.339527	0.337935	0.260175	0.352404	50.4	0.316436	0.026188	9.03599	0.364878	1.79176	1.38629	1.09861	7.28	2.40249	0	23.996	3.21888	0.52348	4.40568	0.333333	16	3
135	2018	0.390409	0.0257443	0.399568	0.407451	0.376618	0.414058	56.8	0.365361	0.00392508	9.12337	0.445168	2.07944	1.79176	1.09861	7.52	2.99691	0	23.8759	3.2581	0.556152	4.4222	0.3	16	3
135	2019	0.361787	0.0254351	0.370275	0.412084	0.415717	0.370275	64	0.310939	0.00608317	9.22217	0.529247	2.19722	2.07944	0.693147	7.77	2.9121	0	23.9137	3.29584	0.568016	4.40775	0.333333	16	3
135	2020	0.415517	0.407888	0.386439	0.47614	0.453751	0.481096	71.9	0.376171	0.0195386	9.05672	0.590708	1.60944	1.60944	0	8.04	2.12712	0	24.0621	3.3322	0.610204	4.39718	0.333333	16	3
136	2011	0.545243	0.503814	0.545901	0.499617	0.437965	0.508586	46.8	-0.334436	0.0267798	9.04994	0.162533	1.09861	0	1.09861	9.18	2.5098	13.8691	21.875	2.94444	0.478884	3.91904	0.363636	5	19
136	2012	0.607151	0.626481	0.570902	0.562758	0.526404	0.55199	50	-0.102742	0.0121657	8.903	0.228854	1.60944	0	1.60944	9.94	2.66617	14.491	21.8964	2.99573	0.488602	3.77889	0.333333	5	19
136	2013	0.548733	0.49499	0.548557	0.567123	0.554008	0.563868	51.7	-0.024233	0.0271846	8.88917	0.301921	0.693147	0	0.693147	9.86	3.01597	13.9266	21.9541	3.04452	0.497835	3.81375	0.363636	5	19
136	2014	0.5249	0.517986	0.515637	0.477161	0.439006	0.47941	53.8	-0.087741	0.0239361	8.90544	0.328137	1.79176	0	1.79176	9.64	2.75506	14.1871	21.9117	3.09104	0.463045	3.7756	0.363636	5	19
136	2015	0.505116	0.525575	0.440744	0.417689	0.382423	0.394392	55.5	0.0151	0.0187297	8.88613	0.37849	1.7006	0.346574	1.58903	9.3	2.9654	13.7429	21.9227	3.13549	0.482095	3.84698	0.363636	5	19
136	2016	0.410544	0.418328	0.354022	0.467731	0.440043	0.47145	56.6	-0.043761	0.0267191	9.02124	0.375044	1.60944	0.693147	1.38629	9.26	3.0727	12.948	22.1123	3.17805	0.486747	3.89546	0.363636	5	19
136	2017	0.454967	0.0289515	0.46656	0.466537	0.430265	0.477873	57.5	-0.056547	0.0320081	8.87151	0.441431	0.693147	0	0.693147	9.46	2.45012	0	22.1625	3.21888	0.49669	3.89719	0.363636	5	19
136	2018	0.456611	0.393202	0.461592	0.464333	0.444837	0.469858	58.4	-0.102342	0.0356227	9.21473	0.550513	1.09861	0	1.09861	9.67	2.97956	0	22.2003	3.2581	0.508004	3.92755	0.363636	5	19
136	2019	0.43834	0.347112	0.444097	0.460963	0.437274	0.467729	59.2	-0.037844	0.0423579	8.97056	0.64725	1.09861	0.693147	0.693147	9.88	2.60648	0	22.2577	3.29584	0.483675	3.98397	0.363636	5	19
136	2020	0.487978	0.374846	0.496092	0.4854	0.448616	0.496092	60	0.173929	0.0407094	8.98193	0.701836	0	0	0	10.1	2.48607	0	22.3328	3.3322	0.469686	3.97366	0.363636	5	19
137	2011	0.047172	0.047172	0.047172	0.047172	0.047172	0.047172	27.4	0.183803	0.0965408	9.12107	0.0812436	0	0	0	3.37	3.79099	0	20.4133	2.94444	0.317642	3.95053	0.363636	28	2
137	2012	0.0353861	0.0353861	0.0353861	0.0353861	0.0353861	0.0353861	31	-0.493508	0.0880072	9.05614	0.143274	0	0	0	3.26	4.12386	0	22.3492	2.99573	0.573852	3.92648	0.307692	28	2
137	2013	0.0334772	0.0334772	0.0334772	0.0334772	0.0334772	0.0334772	34.7	1.21987	0.0747077	9.06624	0.206093	0	0	0	3.49	4.12386	0	22.4698	3.04452	0.54552	4.3269	0.357143	28	2
137	2014	0.0292328	0.0292328	0.0292328	0.0292328	0.0292328	0.0292328	36.8	-0.21517	0.0526834	9.05696	0.240142	0	0	0	3.86	4.09808	0	22.5641	3.09104	0.570138	4.32955	0.333333	28	2
137	2015	0.0253573	0.0253573	0.0253573	0.0253573	0.0253573	0.0253573	38.8	0.271733	0.0194662	9.24638	0.287004	0	0	0	4.5	2.78775	0	22.9487	3.13549	0.338593	4.39188	0.333333	28	2
137	2016	0.0254012	0.0254012	0.0254012	0.0254012	0.0254012	0.0254012	42.4	0.17535	0.0246052	9.20362	0.28682	0	0	0	4.54	3.77564	0	22.9251	3.17805	0.305095	4.27343	0.333333	28	2
137	2017	0.02546	0.02546	0.02546	0.02546	0.02546	0.02546	46.7	-0.04859	0.0563425	9.15525	0.352321	0	0	0	4.67	3.37621	12.8479	23.0069	3.21888	0.299799	4.26311	0.384615	28	2
137	2018	0.0246464	0.0246464	0.0246464	0.0246464	0.0246464	0.0246464	51	0.129838	0.0566134	9.21871	0.441996	0	0	0	4.8	3.17986	0	23.0388	3.2581	0.279271	4.25179	0.333333	28	2
137	2019	0.0220186	0.0220186	0.0220186	0.0220186	0.0220186	0.0220186	55.2	0.294374	0.0482436	9.13734	0.531997	0.693147	0	0.693147	4.94	2.83535	0	23.1112	3.29584	0.285366	4.24118	0.333333	28	2
137	2020	0.0260536	0.0260536	0.0260417	0.0260536	0.0260417	0.0260417	59.3	0.136408	0.0328916	9.08591	0.600584	0	0	0	5.08	2.47373	0	23.3291	3.3322	0.369849	4.19022	0.357143	28	2
138	2011	0.0370269	0.0370269	0.0370269	0.0370269	0.0370269	0.0370269	37.2	-0.11876	0.0234691	9.19817	0.114849	0	0	0	5.7	2.24723	12.4067	21.553	2.94444	0.491651	3.18905	0.4	18	3
138	2012	0.0385994	0.0385994	0.0385994	0.0385994	0.0385994	0.0385994	40.1	-0.153541	0.0434119	9.13508	0.181347	0	0	0	6.21	2.58841	12.6479	21.601	2.99573	0.474181	3.17672	0.428571	18	3
138	2013	0.0402211	0.0402211	0.0402211	0.0402211	0.0402211	0.0402211	43.1	0.11626	0.118149	9.14666	0.250338	0	0	0	6.58	3.02931	12.8852	21.7196	3.04452	0.428993	3.70934	0.375	18	3
138	2014	0.0363828	0.0363828	0.0363828	0.406623	0.419761	0.0363828	45.3	-0.34896	0.167428	9.0477	0.282649	0	0	0	7.16	3.01818	14.5206	21.7997	3.09104	0.315886	3.57151	0.375	18	3
138	2016	0.0363471	0.0363471	0.0363471	0.455796	0.472402	0.0363471	51.4	-0.034471	-0.0249557	9.22641	0.33445	0	0	0	7.47	3.2262	14.5521	21.8168	3.17805	0.328263	3.55203	0.428571	18	3
138	2017	0.282961	0.305588	0.0245566	0.0245566	0.0245566	0.0245566	58.5	-0.679516	0.0390236	9.03515	0.399417	0	0	0	7.78	2.42561	0	24.4024	3.21888	0.525974	4.44416	0.333333	18	3
138	2018	0.0268912	0.0268912	0.0268912	0.300946	0.310253	0.0268912	65.3	0.123402	0.0561159	8.8465	0.485594	0	0	0	8.11	2.08471	0	24.4801	3.2581	0.479588	4.43553	0.4	18	3
138	2019	0.0266017	0.0266017	0.0266017	0.297706	0.30578	0.0266017	71.9	0.092277	0.00611719	8.86855	0.569889	0	0	0	8.45	1.94719	0	24.5363	3.29584	0.506024	4.44266	0.4	18	3
138	2020	0.0261972	0.0261972	0.0261855	0.371248	0.382117	0.0261855	78.1	0.116217	0.00753729	8.87445	0.621558	0	0	0	8.8	2.45419	0	24.5692	3.3322	0.54202	4.42951	0.4	18	3
139	2011	0.0461549	0.0461549	0.0461549	0.0461549	0.0461549	0.0461549	37.8	0.049561	0.00986726	9.16545	0.116195	0	0	0	6.85	3.25813	0	20.654	2.94444	0.0555584	3.56092	0.333333	8	6
139	2012	0.0431334	0.0431334	0.0431334	0.0431334	0.0431334	0.0431334	40.1	0.051226	0.0237663	9.05579	0.180078	0	0	0	7.24	3.26034	0	20.7205	2.99573	0.0993638	3.45221	0.333333	8	6
139	2013	0.0378588	0.0378588	0.0378588	0.0378588	0.0378588	0.0378588	44.7	0.138184	0.0111366	8.82026	0.252286	0	0	0	7.39	3.42619	0	20.843	3.04452	0.190248	3.43936	0.333333	8	6
139	2014	0.0382714	0.0382714	0.0382714	0.0382714	0.0382714	0.0382714	47.6	-0.0437	0.00586385	8.69718	0.279843	0	0	0	7.76	3.89596	0	20.8137	3.09104	0.160959	3.50138	0.333333	8	6
139	2015	0.0403209	0.0403209	0.0403209	0.0403209	0.0403209	0.0403209	48.9	0.000427	0.00358306	8.74146	0.323952	0	0	0	7.85	3.46826	0	20.784	3.13549	0.139825	3.43588	0.333333	8	6
139	2016	0.0400165	0.0400165	0.0400165	0.0400165	0.0400165	0.0400165	52.9	0.030545	0.00428425	8.79057	0.333472	0	0	0	7.94	3.69707	0	20.8058	3.17805	0.154088	3.49171	0.333333	8	6
139	2017	0.0393713	0.0393713	0.0393713	0.0393713	0.0393713	0.0393713	56.5	0.126005	0.00244193	8.81567	0.389159	0	0	0	8.08	3.53608	0	20.8767	3.21888	0.209542	3.46795	0.333333	8	6
139	2018	0.0371865	0.0371865	0.0371865	0.0371865	0.0371865	0.0371865	60.3	-0.08548	0.00161844	9.16419	0.466109	0	0	0	8.23	2.99912	0	20.9613	3.2581	0.287817	3.52047	0.333333	8	6
139	2019	0.0354812	0.0354812	0.0354812	0.0354812	0.0354812	0.0354812	64.4	-0.072306	0.00459732	9.18758	0.538266	0	0	0	8.38	3.51778	0	20.9997	3.29584	0.310079	3.45127	0.375	8	6
139	2020	0.0352147	0.0352147	0.0352104	0.0352147	0.0352104	0.0352104	68.8	0.326094	0.00498824	8.99752	0.591764	0	0	0	8.53	2.89901	0	21.1194	3.3322	0.382912	3.43564	0.333333	8	6
140	2013	0.0326194	0.0326194	0.0326194	0.409882	0.425789	0.0326194	66	10.2879	0.0401644	9.24038	0.343012	3.3673	3.2581	1.38629	8.64	2.40077	0	22.5205	2.99573	0.681127	4.45461	0.375	9	3
140	2014	0.0301696	0.0301696	0.0301696	0.40098	0.413935	0.0301696	68.5	0.461537	0.0448397	9.18492	0.367325	3.09104	2.99573	1.09861	9.3	2.48915	0	22.5801	3.04452	0.537506	4.44738	0.333333	9	9
140	2015	0.0340361	0.0340361	0.0340361	0.426815	0.438465	0.0340361	72.4	0.318594	0.0504618	9.28998	0.417204	3.73767	3.55535	2.07944	9.68	2.36489	10.1099	22.7209	3.09104	0.552271	4.38577	0.4	9	9
140	2016	0.0290212	0.0290212	0.0290212	0.363929	0.377188	0.0290212	74	0.33001	0.0268603	9.40393	0.408241	3.95124	3.43399	3.09104	9.86	2.02054	14.4963	22.9744	3.13549	0.507574	4.31578	0.444444	9	9
140	2017	0.0320116	0.0320116	0.0320116	0.441637	0.453692	0.0320116	76.2	0.541113	0.0296771	9.3889	0.486126	4.09434	3.4012	3.43399	10.2	2.4031	0	23.0954	3.17805	0.537705	4.30862	0.444444	9	9
140	2018	0.422649	0.458732	0.0326902	0.488157	0.503252	0.0326902	78.4	0.44556	0.00441927	9.34163	0.602473	4.43082	3.93183	3.52636	10.56	1.90516	0	23.0932	3.21888	0.530334	4.22157	0.5	9	9
140	2019	0.0354107	0.0354107	0.0354107	0.535009	0.549519	0.0354107	80.5	0.859168	0.0354751	9.42634	0.698737	4.69135	3.73767	4.21951	10.92	1.98512	0	23.0987	3.2581	0.505153	4.16091	0.444444	9	9
140	2020	0.0363642	0.0363642	0.0363604	0.534872	0.550722	0.0363604	82.6	0.645321	0.038698	9.4428	0.759788	4.85981	3.61092	4.5326	11.3	1.68997	0	23.2125	3.29584	0.528217	4.06008	0.5	9	9
141	2016	0.0275127	0.0275127	0.0275127	0.0275127	0.0275127	0.0275127	50.7	0.78101	0.00163649	8.96175	0.322086	0	0	0	5.14	4.12386	0	22.3425	3.13549	0.220359	4.12846	0.333333	30	7
141	2018	0.0273166	0.0273166	0.0273166	0.0273166	0.0273166	0.0273166	53.7	0.491726	0.0255242	8.99628	0.495987	0	0	0	5.46	3.86963	0	22.4765	3.21888	0.146288	4.13387	0.375	30	7
141	2019	0.0269914	0.0269914	0.0269914	0.0269914	0.0269914	0.0269914	55	0.103716	0.00847982	8.95351	0.589386	0	0	0	5.62	3.67212	0	22.3876	3.2581	0.0582207	4.13896	0.333333	30	7
141	2020	0.0298699	0.0298699	0.0298623	0.0298699	0.0298623	0.0298623	56.2	0.290832	0.0313732	8.98845	0.655635	0	0	0	5.79	3.62636	0	22.423	3.29584	0.0593996	4.13328	0.333333	30	7
142	2011	0.0339382	0.0339382	0.0339382	0.0339382	0.0339382	0.0339382	56.1	-0.233249	0.0112261	9.17823	0.201754	0	0	0	8.31	2.37715	0	22.2541	3.17805	0.781555	4.32718	0.333333	6	11
142	2012	0.0355841	0.0355841	0.0355841	0.0355841	0.0355841	0.0355841	59	1.88765	0.00847832	9.08228	0.276764	0	0	0	9.28	2.79388	0	22.4945	3.21888	0.806471	4.25623	0.333333	6	11
142	2013	0.0310418	0.0310418	0.0310418	0.0310418	0.0310418	0.0310418	60.8	2.07735	0.00970538	8.90544	0.344885	0	0	0	9.37	3.44234	0	22.5581	3.2581	0.843875	4.26367	0.375	6	11
142	2015	0.0441422	0.0441422	0.0441422	0.0441422	0.0441422	0.0441422	65.3	0.464143	-0.124406	8.6706	0.428908	1.38629	0	1.38629	10	3.39214	0	21.7638	3.3322	0.521308	4.18347	0.428571	6	11
142	2017	0.039448	0.039448	0.039448	0.039448	0.039448	0.039448	64.8	-0.586824	0.0176173	8.7389	0.490828	1.38629	0	1.38629	10.29	2.80929	0	21.6602	3.4012	0.457423	4.11127	0.333333	6	11
142	2018	0.0368248	0.0368248	0.0368248	0.0368248	0.0368248	0.0368248	64.3	-0.786148	-0.0197055	9.02341	0.604841	1.49787	0.804719	0.693147	10.62	2.70944	0	21.736	3.43399	0.509575	4.0415	0.333333	6	11
142	2019	0.0375719	0.0375719	0.0375719	0.0375719	0.0375719	0.0375719	64	0.83955	0.0101051	8.94611	0.719227	1.60944	1.60944	0	10.96	2.5512	0	21.607	3.46574	0.468859	4.01976	0.333333	6	11
142	2020	0.038166	0.038166	0.0381628	0.038166	0.0381628	0.0381628	63.9	0.016149	-0.0338002	9.02281	0.780521	1.38629	1.38629	0	11.31	2.9509	0	21.4961	3.49651	0.436977	3.98176	0.333333	6	11
143	2011	0.0379952	0.0379952	0.0379952	0.0379952	0.0379952	0.0379952	56.1	0.028934	0.0578575	9.17823	0.201754	0	0	0	8.31	2.37715	0	22.8985	2.94444	0.531791	4.16704	0.333333	6	3
143	2012	0.0372522	0.0372522	0.0372522	0.0372522	0.0372522	0.0372522	59	0.40184	0.0445786	9.08228	0.276764	0	0	0	9.28	2.79388	0	22.8708	2.99573	0.535614	4.07666	0.333333	6	3
143	2013	0.0342346	0.0342346	0.0342346	0.0342346	0.0342346	0.0342346	60.8	0.490623	0.0619556	8.90544	0.344885	0	0	0	9.37	3.44234	0	22.9998	3.04452	0.605591	4.06282	0.333333	6	3
143	2014	0.469259	0.0362495	0.48061	0.500103	0.469259	0.48061	62.9	0.182776	0.0657183	8.55564	0.373177	0	0	0	9.73	3.5625	0	23.2001	3.09104	0.633816	4.04446	0.333333	6	3
143	2015	0.592231	0.565968	0.568468	0.636903	0.628287	0.608566	65.3	0.515142	0.0657835	8.6706	0.428908	0	0	0	10	3.39214	0	23.2685	3.13549	0.640637	4.10925	0.333333	6	3
143	2016	0.568194	0.531908	0.555664	0.602109	0.612019	0.534258	65.6	0.226422	0.0773169	8.90653	0.416047	0	0	0	9.97	3.34629	0	23.1672	3.17805	0.589862	4.09681	0.333333	6	3
143	2017	0.561081	0.55078	0.522994	0.619811	0.611426	0.591024	64.8	0.23759	0.0801034	8.7389	0.490828	0.693147	0.693147	0	10.29	2.80929	0	23.1682	3.21888	0.532298	4.21077	0.375	6	3
143	2018	0.550681	0.447937	0.55589	0.551544	0.413224	0.57605	64.3	0.032823	0.0621248	9.02341	0.604841	1.94591	0	1.94591	10.62	2.70944	0	23.2122	3.2581	0.546613	4.21531	0.333333	6	3
143	2019	0.500122	0.0351606	0.511855	0.49894	0.0351606	0.525773	64	0.200287	0.0453828	8.94611	0.719227	1.60944	0	1.60944	10.96	2.5512	0	23.2105	3.29584	0.54705	4.23537	0.333333	6	3
143	2020	0.508715	0.0341069	0.520577	0.427704	0.0341021	0.451248	63.9	0.117614	0.0286373	9.02281	0.780521	1.60944	0	1.60944	11.31	2.9509	0	23.4635	3.3322	0.428987	4.27259	0.333333	6	3
144	2011	0.0306872	0.0306872	0.0306872	0.0306872	0.0306872	0.0306872	24.8	0.33334	0.0225328	9.04888	0.0853046	0	0	0	5.08	3.59259	0	22.1517	2.99573	0.75425	4.04694	0.428571	25	6
144	2012	0.0318004	0.0318004	0.0318004	0.0318004	0.0318004	0.0318004	28.5	2.07365	0.0401672	9.10742	0.148296	0.693147	0	0.693147	4.39	3.79856	0	22.0974	3.04452	0.716999	3.92967	0.5	25	6
144	2013	0.0281453	0.0281453	0.0281453	0.0281453	0.0281453	0.0281453	32.8	0.475831	0.0194944	9.06114	0.215885	1.94591	0	1.94591	4.45	3.88127	0	22.295	3.09104	0.745479	3.93707	0.428571	25	6
144	2014	0.0291733	0.0291733	0.0291733	0.0291733	0.0291733	0.0291733	35.1	0.083438	0.0199534	8.98707	0.246918	2.48491	0	2.48491	4.81	3.83291	0	22.2235	3.13549	0.716329	3.96826	0.428571	25	6
144	2015	0.029204	0.029204	0.029204	0.029204	0.029204	0.029204	37.4	0.006477	0.00331726	8.95995	0.295037	3.63759	0.693147	3.61092	4.43	3.68533	0	22.531	3.17805	0.382268	4.38795	0.428571	25	6
144	2017	0.0256726	0.0256726	0.0256726	0.0256726	0.0256726	0.0256726	42.3	0.252264	0.00442246	8.94063	0.370169	2.77259	0	2.77259	4.57	2.26259	0	23.5642	3.2581	0.530688	4.14729	0.428571	25	6
144	2018	0.0280329	0.0280329	0.0280329	0.0280329	0.0280329	0.0280329	44.5	-0.258927	0.0378838	9.11647	0.459972	2.56495	1.79176	2.07944	4.59	2.65192	0	23.6339	3.29584	0.483221	4.06315	0.428571	25	11
144	2019	0.0266215	0.0266215	0.0266215	0.334285	0.343351	0.0266215	46.6	-0.159564	0.0438767	9.01384	0.556539	3.09104	2.89037	1.60944	4.61	2.70727	7.6009	23.6933	3.3322	0.469037	4.00943	0.428571	25	11
144	2020	0.0272525	0.0272525	0.0272422	0.304581	0.31352	0.0272422	48.5	0.001789	0.0161438	8.85209	0.637329	2.70805	2.48491	1.38629	4.63	2.84346	0	23.7252	3.3673	0.484001	3.97356	0.333333	25	11
145	2011	0.0408244	0.0408244	0.0408244	0.0408244	0.0408244	0.0408244	38.3	1.13777	0.0854295	8.93393	0.135876	0.693147	0	0.693147	4.31	3.53244	0	21.0808	2.99573	0.37062	4.13614	0.333333	27	3
145	2012	0.0395565	0.0395565	0.0395565	0.446688	0.0395565	0.466495	41.5	1.3068	0.0198255	8.85652	0.197949	1.79176	1.38629	1.09861	5.11	3.51447	0	21.2077	3.04452	0.428241	4.09788	0.375	27	3
145	2013	0.464322	0.0402959	0.476153	0.451272	0.0402959	0.477129	45	1.63676	0.0180632	8.93155	0.255428	0.693147	0.693147	0	5.62	3.84707	10.8198	21.234	3.09104	0.405321	4.09409	0.333333	27	3
145	2014	0.440983	0.0382222	0.451649	0.0382222	0.0382222	0.0382222	46.4	1.87432	0.0225328	8.79619	0.291937	0.693147	0.693147	0	6.29	3.55318	13.4588	21.3682	3.13549	0.45517	4.11877	0.333333	27	3
145	2015	0.0397164	0.0397164	0.0397164	0.498047	0.455996	0.470267	50	2.69745	0.0411926	8.85409	0.339112	0.693147	0.693147	0	6.21	3.42818	10.8198	21.5415	3.17805	0.503268	4.12865	0.333333	27	3
145	2016	0.449692	0.0390263	0.461151	0.436167	0.0390263	0.460242	52.4	1.40886	0.0459143	8.95519	0.346275	0.693147	0.693147	0	6.57	3.02224	10.3411	21.5598	3.21888	0.457936	4.13951	0.333333	27	3
145	2017	0.426965	0.037054	0.437845	0.49248	0.425428	0.491276	55.3	2.24022	0.0320276	8.92026	0.408565	0.693147	0.693147	0	6.94	2.7619	0	21.7443	3.2581	0.495297	4.10446	0.375	27	3
145	2018	0.455521	0.0352327	0.466208	0.394299	0.406492	0.0352327	58.2	1.2085	0.0341038	8.92612	0.5178	0.693147	0.693147	0	7.34	2.62469	11.5129	21.7909	3.29584	0.483476	4.05848	0.333333	27	3
145	2019	0.0356357	0.0356357	0.0356357	0.492296	0.459611	0.47154	61.3	1.91814	0.0301139	8.64647	0.605293	0.693147	0.693147	0	7.75	3.20235	0	21.8951	3.3322	0.496983	4.06788	0.333333	27	3
145	2020	0.466229	0.0360609	0.477116	0.403026	0.036057	0.425225	64.4	2.16347	0.0308711	8.63569	0.666606	0.693147	0.693147	0	8.19	2.84245	0	21.9965	3.3673	0.522123	4.0982	0.333333	27	3
146	2011	0.0329681	0.0329681	0.0329681	0.0329681	0.0329681	0.0329681	38.3	0.200181	0.0168782	8.93393	0.135876	0	0	0	4.31	3.53244	0	22.0155	2.99573	0.766654	3.6449	0.428571	27	6
146	2012	0.0321814	0.0321814	0.0321814	0.0321814	0.0321814	0.0321814	41.5	0.242333	0.011632	8.85652	0.197949	0	0	0	5.11	3.51447	0	22.4789	3.04452	0.67882	4.06014	0.428571	27	6
146	2013	0.0287515	0.0287515	0.0287515	0.0287515	0.0287515	0.0287515	45	0.358298	0.00940102	8.93155	0.255428	1.60944	0	1.60944	5.62	3.84707	0	22.6268	3.09104	0.746669	4.0445	0.428571	27	6
146	2014	0.0258916	0.0258916	0.0258916	0.0258916	0.0258916	0.0258916	46.4	0.243191	0.00816273	8.79619	0.291937	1.38629	0	1.38629	6.29	3.55318	0	22.7336	3.13549	0.765431	3.78792	0.428571	27	6
146	2015	0.0297502	0.0297502	0.0297502	0.0297502	0.0297502	0.0297502	50	1.83751	-0.038101	8.85409	0.339112	2.48491	1.79176	1.94591	6.21	3.42818	0	22.9362	3.17805	0.74073	4.2041	0.428571	27	6
146	2016	0.0222412	0.0222412	0.0222412	0.0222412	0.0222412	0.0222412	52.4	-0.224268	0.0156668	8.95519	0.346275	3.66356	1.38629	3.58352	6.57	3.02224	0	24.5816	3.21888	0.361606	4.13013	0.428571	27	6
146	2018	0.0247419	0.0247419	0.0247419	0.276893	0.285455	0.0247419	58.2	-0.643874	0.0136833	8.92612	0.5178	3.89182	1.60944	3.80666	7.34	2.62469	0	24.7392	3.29584	0.426423	4.07729	0.428571	27	6
146	2019	0.0243439	0.0243439	0.0243439	0.0243439	0.0243439	0.0243439	61.3	-0.337832	-0.0247462	8.64647	0.605293	3.52636	1.38629	3.43399	7.75	3.20235	0	24.6832	3.3322	0.418681	4.04689	0.428571	27	6
147	2011	0.0388575	0.0388575	0.0388575	0.0388575	0.0388575	0.0388575	37	0.087059	-0.213743	9.19898	0.11751	0	0	0	6.32	2.18708	12.5062	20.7117	2.99573	0.563589	3.85162	0.333333	22	3
147	2012	0.0409847	0.0409847	0.0409847	0.0409847	0.0409847	0.0409847	40.9	0.324877	0.0550265	9.16649	0.180731	0	0	0	6.94	1.8559	12.5062	20.7713	3.04452	0.446647	3.85808	0.333333	22	3
147	2013	0.0365104	0.0365104	0.0365104	0.0365104	0.0365104	0.0365104	43.9	0.084097	0.0378213	9.08194	0.249883	0	0	0	7.22	2.51195	12.5062	20.6923	3.09104	0.383621	3.82504	0.333333	22	3
147	2014	0.036934	0.036934	0.036934	0.036934	0.036934	0.036934	45.7	0.327845	0.0467748	9.09144	0.28	0	0	0	7.8	2.04142	12.5062	20.6754	3.13549	0.331116	3.85429	0.333333	22	3
147	2015	0.0426571	0.0426571	0.0426571	0.0426571	0.0426571	0.0426571	48.3	1.12626	0.136285	9.14142	0.327093	0.693147	0	0.693147	7.69	2.13665	12.5062	20.7823	3.17805	0.26697	3.79061	0.375	22	3
147	2016	0.0405787	0.0405787	0.0405787	0.0405787	0.0405787	0.0405787	51.6	-0.671878	0.167695	9.26748	0.333295	0.693147	0	0.693147	8.15	1.548	12.5062	21.0104	3.21888	0.262776	3.808	0.333333	22	3
147	2017	0.0369463	0.0369463	0.0369463	0.0369463	0.0369463	0.0369463	54.7	-0.577665	0.051638	9.10531	0.398672	0	0	0	8.47	1.95601	0	21.175	3.2581	0.334427	3.81343	0.333333	22	3
147	2018	0.0342784	0.0342784	0.0342784	0.0342784	0.0342784	0.0342784	57.2	-0.789139	0.0307897	9.0043	0.489822	0	0	0	8.79	1.77326	0	21.1077	3.29584	0.265447	3.80521	0.333333	22	3
147	2019	0.0351977	0.0351977	0.0351977	0.0351977	0.0351977	0.0351977	59.4	0.003074	0.0421802	9.08648	0.580953	0	0	0	9.14	1.37234	0	21.1543	3.3322	0.263261	3.8177	0.333333	22	3
147	2020	0.0346663	0.0346663	0.0346617	0.0346663	0.0346617	0.0346617	61.1	0.016558	0.0346699	9.18297	0.638954	0	0	0	9.49	1.39146	0	21.1861	3.3673	0.247254	3.81527	0.333333	22	3
148	2011	0.0445394	0.0445394	0.0445394	0.0445394	0.0445394	0.0445394	38.9	0.08238	0.054033	9.07269	0.134003	0	0	0	4.76	3.65159	0	21.4262	2.99573	0.340401	3.95782	0.333333	10	3
148	2012	0.04356	0.04356	0.04356	0.491896	0.503218	0.04356	43.7	0.405036	0.0286546	8.97866	0.198546	0	0	0	5.46	4.09457	0	21.739	3.04452	0.460584	3.945	0.333333	10	3
148	2013	0.443004	0.0384459	0.454293	0.430554	0.0384459	0.455223	46.4	-0.191337	0.029313	8.95053	0.263037	0	0	0	5.68	3.69581	0	21.968	3.09104	0.542144	3.93967	0.333333	10	3
148	2014	0.499364	0.036396	0.511443	0.515779	0.471156	0.511443	47.6	-0.147386	0.0464458	8.93208	0.291239	0.693147	0	0.693147	5.87	4.12386	0	22.0244	3.13549	0.529454	3.80846	0.333333	10	3
148	2015	0.0401402	0.0401402	0.0401402	0.503362	0.0401402	0.533285	51.6	0.139737	0.0404925	9.01311	0.349872	2.07944	0	2.07944	5.21	2.70985	0	22.3089	3.17805	0.480438	3.89427	0.333333	10	3
148	2016	0.420796	0.0325469	0.431519	0.432576	0.377004	0.430668	51.6	0.962429	0.0165847	9.21184	0.343913	1.60944	0	1.60944	5.28	2.87995	0	22.9858	3.21888	0.413974	3.96347	0.333333	10	3
148	2018	0.428706	0.422942	0.398817	0.416372	0.429247	0.0301397	53.8	-0.529993	0.00989788	9.16555	0.523089	2.3979	0	2.3979	5.54	1.18277	0	23.0589	3.29584	0.533162	4.04902	0.333333	10	3
148	2019	0.356906	0.385447	0.0309739	0.439531	0.4395	0.36528	54.8	-0.027175	-0.0180616	8.99702	0.603406	1.38629	0	1.38629	5.68	1.73943	0	23.1007	3.3322	0.57032	3.98353	0.333333	10	3
148	2020	0.466532	0.0360844	0.477426	0.497825	0.465908	0.477426	55.7	-0.084079	-0.063678	8.91409	0.667743	1.38629	0	1.38629	5.82	-0.109789	0	23.0534	3.3673	0.613627	4.01381	0.375	10	3
149	2011	0.0469336	0.0469336	0.0469336	0.0469336	0.0469336	0.0469336	38.9	-0.789139	0.00594644	9.07269	0.134003	0	0	0	4.76	3.65159	0	19.2256	2.99573	0.106093	3.67703	0.428571	10	11
149	2012	0.0522337	0.0522337	0.0522337	0.0522337	0.0522337	0.0522337	43.7	2.46281	-0.0635649	8.97866	0.198546	0	0	0	5.46	4.09457	0	19.1893	3.04452	0.136634	3.67679	0.428571	10	11
149	2013	0.044367	0.044367	0.044367	0.044367	0.044367	0.044367	46.4	10.2879	0.00840643	8.95053	0.263037	0	0	0	5.68	3.69581	0	19.4322	3.09104	0.154042	3.70293	0.4	10	11
149	2014	0.0424604	0.0424604	0.0424604	0.0424604	0.0424604	0.0424604	47.6	10.2879	0.015703	8.93208	0.291239	0	0	0	5.87	4.12386	0	19.5701	3.13549	0.247275	3.68855	0.4	10	11
149	2015	0.048842	0.048842	0.048842	0.048842	0.048842	0.048842	51.6	-0.047548	0.101438	9.01311	0.349872	0	0	0	5.21	2.70985	0	19.2492	3.17805	0.0492644	3.78094	0.4	10	11
149	2016	0.0419636	0.0419636	0.0419636	0.0419636	0.0419636	0.0419636	51.6	0.18638	0.00232556	9.21184	0.343913	0	0	0	5.28	2.87995	0	20.9704	3.21888	0.829037	3.81357	0.428571	10	11
149	2017	0.0348753	0.0348753	0.0348753	0.0348753	0.0348753	0.0348753	52.7	0.535314	0.020428	9.15345	0.418204	0	0	0	5.41	3.53743	0	22.0005	3.2581	0.917812	3.75688	0.428571	10	11
150	2011	0.0456972	0.0456972	0.0456972	0.512117	0.526559	0.0456972	27.7	0.35657	0.206226	9.15133	0.103099	0.89588	0	0.89588	5.81	2.71468	15.7251	23.2472	2.89037	0.420958	4.11818	0.454545	23	3
150	2012	0.0486372	0.0486372	0.0486372	0.0486372	0.0486372	0.0486372	31.8	0.259323	0.206226	9.14035	0.167389	1.09861	0	1.09861	6.03	2.19369	15.2624	23.4688	2.94444	0.372576	4.12552	0.363636	23	3
150	2013	0.0393888	0.0393888	0.0393888	0.0393888	0.0393888	0.0393888	35.1	-0.215734	0.206226	9.0043	0.238288	2.04717	0.549306	1.99449	6.18	2.63	14.7592	23.3432	2.99573	0.225484	4.1203	0.363636	23	3
150	2014	0.0358325	0.0358325	0.0358325	0.0358325	0.0358325	0.0358325	37.3	-0.49016	0.0741082	8.83463	0.267238	2.99573	1.09861	2.89037	6.52	2.81231	14.4753	23.3013	3.04452	0.256437	4.09639	0.4	23	3
150	2015	0.0371885	0.0371885	0.0371885	0.0371885	0.0371885	0.0371885	40	0.43182	0.117642	8.89192	0.319138	2.48491	1.60944	2.07944	7.01	2.18902	14.4753	23.3021	3.09104	0.213882	4.16214	0.4	23	3
150	2016	0.0389639	0.0389639	0.0389639	0.0389639	0.0389639	0.0389639	43.6	0.503799	0.142584	8.97626	0.323724	2.48491	1.60944	2.07944	7.08	2.15511	14.5109	23.3388	3.13549	0.186441	4.17014	0.363636	23	3
150	2017	0.0438247	0.0438247	0.0438247	0.0438247	0.0438247	0.0438247	47.5	0.439381	0.13171	8.82541	0.384581	2.99573	0.693147	2.94444	7.26	2.18144	0	23.7067	3.17805	0.224905	4.10431	0.363636	23	3
150	2018	0.0413215	0.0413215	0.0413215	0.46244	0.476741	0.0413215	51.6	0.334208	0.155296	9.05123	0.469235	3.21888	0	3.21888	7.45	2.36501	0	23.8414	3.21888	0.242457	4.17852	0.363636	23	3
150	2019	0.044018	0.044018	0.044018	0.044018	0.044018	0.044018	55.7	0.252948	0.16052	8.88281	0.542183	3.04452	0	3.04452	7.65	1.95982	0	24.0878	3.2581	0.323833	4.16671	0.363636	23	3
150	2020	0.0503896	0.0503896	0.050389	0.0503896	0.050389	0.050389	59.9	0.274784	0.170199	9.00504	0.620762	2.70805	0.693147	2.63906	7.85	2.63261	0	24.2789	3.29584	0.337835	4.17565	0.363636	23	3
151	2011	0.0339604	0.0339604	0.0339604	0.0339604	0.0339604	0.0339604	46.8	0.000205	0.0189104	9.04994	0.162533	0	0	0	9.18	2.5098	0	21.7776	2.89037	0.388028	3.46869	0.333333	5	3
151	2012	0.417459	0.0360885	0.431189	0.407526	0.0360885	0.425597	50	0.020427	0.0178138	8.903	0.228854	0	0	0	9.94	2.66617	0	21.86	2.94444	0.402746	3.50184	0.333333	5	3
151	2013	0.0340288	0.0340288	0.0340288	0.0340288	0.0340288	0.0340288	51.7	-0.11062	0.0249153	8.88917	0.301921	0	0	0	9.86	3.01597	0	21.8359	2.99573	0.399787	3.5493	0.333333	5	3
151	2014	0.0320895	0.0320895	0.0320895	0.0320895	0.0320895	0.0320895	53.8	-0.071424	0.020737	8.90544	0.328137	0	0	0	9.64	2.75506	13.8738	21.876	3.04452	0.38324	3.57937	0.333333	5	3
151	2015	0.0328128	0.0328128	0.0328128	0.0328128	0.0328128	0.0328128	55.5	-0.577282	0.0224243	8.88613	0.37849	0	0	0	9.3	2.9654	0	21.8965	3.09104	0.374924	3.56946	0.333333	5	3
151	2016	0.0306417	0.0306417	0.0306417	0.0306417	0.0306417	0.0306417	56.6	-0.150364	0.0171058	9.02124	0.375044	0	0	0	9.26	3.0727	0	22.0383	3.13549	0.371122	3.65249	0.333333	5	3
151	2017	0.0265807	0.0265807	0.0265807	0.0265807	0.0265807	0.0265807	57.5	0.032893	0.0126264	8.87151	0.441431	0	0	0	9.46	2.45012	0	22.0388	3.17805	0.391518	3.52917	0.333333	5	3
151	2018	0.0256891	0.0256891	0.0256891	0.287493	0.0256891	0.302955	58.4	0.201802	0.0176406	9.21473	0.550513	0	0	0	9.67	2.97956	0	21.9891	3.21888	0.417794	3.52925	0.333333	5	3
151	2019	0.0271243	0.0271243	0.0271243	0.0271243	0.0271243	0.0271243	59.2	0.019176	0.00716125	8.97056	0.64725	0	0	0	9.88	2.60648	0	21.9728	3.2581	0.389327	3.53446	0.375	5	3
151	2020	0.338324	0.0293613	0.346166	0.328149	0.0293532	0.346166	60	-0.068104	0.0132293	8.98193	0.701836	0.693147	0	0.693147	10.1	2.48607	0	22.0977	3.29584	0.419966	3.56725	0.333333	5	3
152	2011	0.719862	0.723217	0.71564	0.658698	0.632403	0.657501	38.9	0.105701	0.0774423	9.07269	0.134003	0	0	0	4.76	3.65159	0	21.663	2.99573	0.453556	3.11404	0.333333	10	3
152	2012	0.646685	0.671271	0.60723	0.658807	0.640452	0.653804	43.7	-0.079125	0.0371752	8.97866	0.198546	0	0	0	5.46	4.09457	13.5924	21.7605	3.04452	0.218432	3.13771	0.333333	10	2
152	2013	0.0304713	0.0304713	0.0304713	0.0304713	0.0304713	0.0304713	46.4	0.078081	0.0482134	8.95053	0.263037	0	0	0	5.68	3.69581	0	21.9275	3.09104	0.305101	3.14168	0.333333	10	2
152	2014	0.0281595	0.0281595	0.0281595	0.0281595	0.0281595	0.0281595	47.6	0.195328	0.0215939	8.93208	0.291239	0	0	0	5.87	4.12386	0	22.2198	3.13549	0.354891	3.31064	0.428571	10	2
152	2015	0.0310965	0.0310965	0.0310965	0.0310965	0.0310965	0.0310965	51.6	0.020101	0.00719204	9.01311	0.349872	0	0	0	5.21	2.70985	0	22.3093	3.17805	0.410649	3.37751	0.428571	10	2
152	2016	0.030496	0.030496	0.030496	0.382423	0.030496	0.403531	51.6	0.447754	6.16963e-05	9.21184	0.343913	0	0	0	5.28	2.87995	0	22.3314	3.21888	0.420125	3.45669	0.428571	10	2
152	2017	0.0290646	0.0290646	0.0290646	0.0290646	0.0290646	0.0290646	52.7	0.249201	0.00863238	9.15345	0.418204	0	0	0	5.41	3.53743	0	22.3679	3.2581	0.442046	3.40771	0.333333	10	19
153	2011	0.00316228	0.00316228	0.00316228	0.00316228	0.00316228	0.00316228	38.9	0.318763	0.0420234	9.07269	0.134003	0	0	0	4.76	3.65159	0	23.2959	2.94444	0.355492	4.21801	0.375	10	3
153	2012	0.00316228	0.00316228	0.00316228	0.00316228	0.00316228	0.00316228	43.7	0.538262	0.0323252	8.97866	0.198546	0	0	0	5.46	4.09457	13.1224	23.2641	2.99573	0.300822	4.14397	0.375	10	3
153	2013	0.019625	0.019625	0.019625	0.019625	0.019625	0.019625	46.4	0.447726	0.0406099	8.95053	0.263037	0	0	0	5.68	3.69581	0	23.3496	3.04452	0.316922	4.16595	0.375	10	3
153	2014	0.257374	0.0223079	0.263599	0.296491	0.0223079	0.313474	47.6	0.370343	0.0166788	8.93208	0.291239	0	0	0	5.87	4.12386	0	23.5026	3.09104	0.39661	4.1259	0.375	10	3
153	2015	0.292728	0.0226413	0.299595	0.0226413	0.0226413	0.0226413	51.6	1.32256	0.00586338	9.01311	0.349872	1.38629	0	1.38629	5.21	2.70985	0	23.5796	3.13549	0.44184	4.00054	0.375	10	3
153	2016	0.0192911	0.0192911	0.0192911	0.0192911	0.0192911	0.0192911	51.6	0.563895	0.000712559	9.21184	0.343913	1.09861	1.09861	0	5.28	2.87995	0	23.6246	3.17805	0.470243	3.99878	0.333333	10	3
153	2017	0.0217017	0.0217017	0.0217017	0.0217017	0.0217017	0.0217017	52.7	0.5329	-0.0896126	9.15345	0.418204	1.09861	0.693147	0.693147	5.41	3.53743	0	23.4828	3.21888	0.476495	4.00928	0.333333	10	3
153	2018	0.0204138	0.0204138	0.0204138	0.228457	0.235522	0.0204138	53.8	-0.241718	-0.198401	9.16555	0.523089	1.09861	0.693147	0.693147	5.54	1.18277	0	23.162	3.2581	0.495849	3.9891	0.333333	10	3
154	2011	0.0357225	0.0357225	0.0357225	0.0357225	0.0357225	0.0357225	60.4	1.1124	0.0242376	9.31803	0.204664	0	0	0	7.88	1.83936	0	21.644	2.99573	0.410128	3.22534	0.4	9	11
154	2012	0.0382489	0.0382489	0.0382489	0.0382489	0.0382489	0.0382489	63.1	1.50979	0.0241339	9.15186	0.267927	0	0	0	8.33	2.31687	0	21.6789	3.04452	0.423265	3.24683	0.4	9	11
154	2013	0.0349522	0.0349522	0.0349522	0.0349522	0.0349522	0.0349522	66	0.109947	0.0370716	9.24038	0.343012	0	0	0	8.64	2.40077	0	21.7967	3.09104	0.450208	3.23001	0.4	9	11
154	2014	0.0300382	0.0300382	0.0300382	0.0300382	0.0300382	0.0300382	68.5	-0.089261	0.00180637	9.18492	0.367325	0	0	0	9.3	2.48915	0	21.9239	3.13549	0.513962	3.20162	0.4	9	11
154	2015	0.0337505	0.0337505	0.0337505	0.0337505	0.0337505	0.0337505	72.4	0.123541	-0.0310177	9.28998	0.417204	0	0	0	9.68	2.36489	0	21.8823	3.17805	0.52116	3.13261	0.4	9	11
154	2016	0.0367895	0.0367895	0.0367895	0.0367895	0.0367895	0.0367895	74	2.47919	0.0697208	9.40393	0.408241	0	0	0	9.86	2.02054	0	21.7387	3.21888	0.377309	3.17017	0.4	9	11
154	2017	0.0306572	0.0306572	0.0306572	0.0306572	0.0306572	0.0306572	76.2	1.45955	0.01076	9.3889	0.486126	0	0	0	10.2	2.4031	0	21.8014	3.2581	0.415724	3.31097	0.4	9	11
154	2018	0.0287193	0.0287193	0.0287193	0.0287193	0.0287193	0.0287193	78.4	3.78699	0.0114516	9.34163	0.602473	0	0	0	10.56	1.90516	0	21.9671	3.29584	0.507999	3.41513	0.4	9	11
154	2019	0.0284084	0.0284084	0.0284084	0.0284084	0.0284084	0.0284084	80.5	-0.678986	0.0189187	9.42634	0.698737	0	0	0	10.92	1.98512	0	21.7992	3.3322	0.40997	3.38257	0.4	9	11
154	2020	0.0293429	0.0293429	0.0293348	0.0293429	0.0293348	0.0293348	82.6	0.303462	-0.0387132	9.4428	0.759788	0	0	0	11.3	1.68997	0	21.8576	3.3673	0.493365	3.48162	0.4	9	11
155	2013	0.0392729	0.0392729	0.0392729	0.59377	0.579322	0.574024	66	-0.003114	0.0243482	9.24038	0.343012	0.693147	0	0.693147	8.64	2.40077	10.771	21.1131	2.99573	0.310645	3.9368	0.428571	9	3
155	2014	0.539443	0.0368745	0.552492	0.582824	0.567668	0.573446	68.5	-0.082595	0.00687081	9.18492	0.367325	0.693147	0	0.693147	9.3	2.48915	10.771	21.0991	3.04452	0.294006	4.06309	0.428571	9	3
155	2015	0.574147	0.0373425	0.587617	0.606483	0.58995	0.603016	72.4	-0.271827	0.0905498	9.28998	0.417204	0.693147	0	0.693147	9.68	2.36489	10.771	21.3952	3.09104	0.384404	4.07112	0.428571	9	3
155	2016	0.634551	0.507609	0.643146	0.640936	0.63789	0.609963	74	2.12187	0.0649496	9.40393	0.408241	0.693147	0	0.693147	9.86	2.02054	10.771	21.1785	3.13549	0.170435	4.07109	0.428571	9	3
155	2017	0.69135	0.63655	0.683061	0.045589	0.045589	0.045589	76.2	-0.62004	-0.234639	9.3889	0.486126	0.693147	0	0.693147	10.2	2.4031	0	20.9136	3.17805	0.15271	4.12862	0.428571	9	3
155	2018	0.551286	0.598351	0.0369611	0.524491	0.54071	0.0369611	78.4	0.510328	0.064595	9.34163	0.602473	0.693147	0	0.693147	10.56	1.90516	0	21.2334	3.21888	0.311863	3.94077	0.428571	9	3
155	2019	0.0381335	0.0381335	0.0381335	0.47884	0.438336	0.449713	80.5	0.092658	0.0681725	9.42634	0.698737	0	0	0	10.92	1.98512	0	21.1843	3.2581	0.277351	3.99668	0.428571	9	3
155	2020	0.459218	0.039853	0.469961	0.49976	0.458623	0.469961	82.6	1.94786	0.206226	9.4428	0.759788	0	0	0	11.3	1.68997	0	21.3876	3.29584	0.106346	3.97144	0.5	9	3
156	2011	0.670892	0.728167	0.0436347	0.620049	0.620658	0.516663	46.8	0.225612	0.15834	9.04994	0.162533	0	0	0	9.18	2.5098	0	22.7938	2.99573	0.326492	3.64089	0.333333	5	3
156	2012	0.59986	0.571037	0.581095	0.607795	0.583206	0.573559	50	0.297263	0.0845007	8.903	0.228854	0	0	0	9.94	2.66617	0	23.1262	3.04452	0.189489	3.86753	0.363636	5	3
156	2013	0.550614	0.543211	0.513236	0.54969	0.555907	0.458355	51.7	0.004797	0.0882877	8.88917	0.301921	0	0	0	9.86	3.01597	12.4292	23.2939	3.09104	0.235316	3.78864	0.363636	5	3
156	2014	0.454417	0.414217	0.439118	0.528955	0.533768	0.483102	53.8	-0.101249	0.109678	8.90544	0.328137	0.693147	0.693147	0	9.64	2.75506	12.5558	23.3966	3.13549	0.222622	3.81179	0.363636	5	3
156	2015	0.443204	0.38775	0.436989	0.50211	0.499724	0.477565	55.5	0.118579	0.0988764	8.88613	0.37849	1.09861	1.09861	0	9.3	2.9654	12.6761	23.4772	3.17805	0.222287	3.86498	0.363636	5	3
156	2016	0.480804	0.487278	0.462695	0.509699	0.507139	0.511047	56.6	0.006849	0.0999784	9.02124	0.375044	1.26889	1.26889	0	9.26	3.0727	12.2061	23.5719	3.21888	0.223899	3.86066	0.363636	5	3
156	2017	0.51881	0.489987	0.523479	0.52699	0.5226	0.528646	57.5	0.339967	0.130849	8.87151	0.441431	1.43916	1.43916	0	9.46	2.45012	0	23.7305	3.2581	0.241196	3.7831	0.363636	5	3
156	2019	0.47355	0.475922	0.467853	0.474114	0.463007	0.479713	59.2	0.286465	0.0961142	8.97056	0.64725	1.79176	1.09861	1.38629	9.88	2.60648	0	23.8996	3.3322	0.270206	3.87296	0.363636	5	3
157	2011	0.0367788	0.0367788	0.0367788	0.0367788	0.0367788	0.0367788	29.4	3.11644	0.0420099	9.3251	0.0982894	0	0	0	5.31	2.72089	0	20.6571	3.17805	0.599658	3.91306	0.333333	21	7
157	2012	0.0396088	0.0396088	0.0396088	0.0396088	0.0396088	0.0396088	34.2	-0.613119	0.027739	9.27912	0.159752	0	0	0	6.19	2.61803	0	21.1266	3.21888	0.721864	3.91918	0.375	21	7
157	2013	0.0298299	0.0298299	0.0298299	0.0298299	0.0298299	0.0298299	37.9	6.45898	0.068799	9.33688	0.215819	0	0	0	6.31	3.28453	0	22.8713	3.2581	0.549908	4.52503	0.375	21	7
157	2014	0.0278802	0.0278802	0.0278802	0.0278802	0.0278802	0.0278802	39.4	-0.117677	0.07076	9.09279	0.246177	0	0	0	6.48	3.19559	0	22.8746	3.29584	0.585073	4.52696	0.333333	21	7
157	2015	0.0252602	0.0252602	0.0252602	0.0252602	0.0252602	0.0252602	42.8	0.000191	0.0330327	9.14292	0.293725	0.693147	0	0.693147	6.26	3.46651	0	23.2374	3.3322	0.437003	4.48682	0.333333	21	7
157	2016	0.0245473	0.0245473	0.0245473	0.0245473	0.0245473	0.0245473	46.1	0.095776	0.0391556	9.15841	0.303652	1.2614	0	1.2614	6.43	2.75778	11.9184	23.23	3.3673	0.397495	4.4807	0.333333	21	7
157	2017	0.0250461	0.0250461	0.0250461	0.0250461	0.0250461	0.0250461	49.4	0.235089	0.0458809	9.19715	0.360791	1.82965	0	1.82965	6.55	2.32039	0	23.2758	3.4012	0.385631	4.46597	0.333333	21	7
157	2018	0.0274236	0.0274236	0.0274236	0.0274236	0.0274236	0.0274236	52.6	0.091331	0.0415417	9.22641	0.452653	2.3979	0	2.3979	6.66	1.97662	0	23.5633	3.43399	0.389903	4.49437	0.333333	21	7
157	2019	0.0282125	0.0282125	0.0282125	0.0282125	0.0282125	0.0282125	55.8	0.251192	0.0589526	9.1716	0.535576	2.19722	0	2.19722	6.78	1.92712	0	23.6219	3.46574	0.409545	4.49079	0.333333	21	7
157	2020	0.0312473	0.0312473	0.0312407	0.0312473	0.0312407	0.0312407	58.9	0.111447	0.0607105	9.1012	0.606947	1.60944	0	1.60944	6.9	1.6092	0	23.6894	3.49651	0.380234	4.43833	0.333333	21	7
158	2011	0.398248	0.385237	0.363979	0.0308029	0.0308029	0.0308029	27.7	-0.204588	0.00318104	9.15133	0.103099	0	0	0	5.81	2.71468	0	22.0295	3.09104	0.494543	3.80246	0.333333	23	3
158	2012	0.0357239	0.0357239	0.0357239	0.0357239	0.0357239	0.0357239	31.8	1.62067	0.00873408	9.14035	0.167389	0	0	0	6.03	2.19369	13.2085	22.0378	3.13549	0.507186	3.87292	0.333333	23	3
158	2013	0.0343413	0.0343413	0.0343413	0.0343413	0.0343413	0.0343413	35.1	-0.345784	0.115232	9.0043	0.238288	0	0	0	6.18	2.63	12.8739	22.0013	3.17805	0.373958	3.74387	0.333333	23	3
158	2015	0.0365037	0.0365037	0.0365037	0.0365037	0.0365037	0.0365037	55.5	0.235853	0.00459318	8.88613	0.37849	0	0	0	9.3	2.9654	0	21.8066	3.2581	0.296732	3.70218	0.333333	5	3
158	2017	0.0395641	0.0395641	0.0395641	0.0395641	0.0395641	0.0395641	57.5	0.549379	0.0313942	8.87151	0.441431	4.86753	4.84419	1.38629	9.46	2.45012	0	22.0249	3.3322	0.54165	3.73821	0.333333	5	3
158	2018	0.38673	0.0335622	0.395803	0.486187	0.490987	0.395803	58.4	-0.120513	0.0265543	9.21473	0.550513	4.91998	4.89035	1.60944	9.67	2.97956	0	22.2262	3.3673	0.599849	3.89606	0.333333	5	3
158	2019	0.0324681	0.0324681	0.0324681	0.4077	0.418757	0.0324681	59.2	0.069175	0.0106551	8.97056	0.64725	5.33754	5.31812	1.60944	9.88	2.60648	0	22.2349	3.4012	0.588483	3.79048	0.375	5	3
158	2020	0.0323313	0.0323313	0.0323255	0.0323313	0.0323255	0.0323255	60	0.206752	0.00185717	8.98193	0.701836	5.16479	5.07517	2.77259	10.1	2.48607	0	22.336	3.43399	0.491373	3.71147	0.333333	5	3
159	2011	0.0480218	0.0480218	0.0480218	0.0480218	0.0480218	0.0480218	47.8	1.34618	-0.0586158	8.61432	0.148977	0.693147	0	0.693147	6.32	2.25636	0	20.1382	2.94444	0.529658	4.01121	0.375	3	3
159	2013	0.0437411	0.0437411	0.0437411	0.0437411	0.0437411	0.0437411	55.9	2.09094	0.0208779	8.74273	0.282859	0.693147	0	0.693147	6.57	2.96556	0	19.9527	3.04452	0.394393	4.03381	0.428571	3	3
159	2014	0.0426108	0.0426108	0.0426108	0.0426108	0.0426108	0.0426108	58.8	0.803395	0.0125532	8.73906	0.315129	1.54552	0	1.54552	6.88	3.27974	0	19.9947	3.09104	0.406092	4.04238	0.428571	3	3
159	2016	0.0474138	0.0474138	0.0474138	0.0474138	0.0474138	0.0474138	56.6	0.006281	-0.247837	9.02124	0.375044	0.693147	0	0.693147	9.26	3.0727	0	19.8115	3.17805	0.48267	3.84969	0.333333	5	3
160	2011	0.0453427	0.0453427	0.0453427	0.0453427	0.0453427	0.0453427	27.7	0.560226	0.0435443	9.15133	0.103099	0.693147	0	0.693147	5.81	2.71468	0	20.0671	3.17805	0.602867	3.52185	0.4	23	9
160	2012	0.0443474	0.0443474	0.0443474	0.0443474	0.0443474	0.0443474	31.8	0.703087	0.0166579	9.14035	0.167389	0.693147	0	0.693147	6.03	2.19369	0	20.058	3.21888	0.582026	3.55279	0.4	23	3
160	2013	0.668199	0.0418105	0.685226	0.672213	0.600427	0.696013	35.1	0.91851	0.0345893	9.0043	0.238288	0.693147	0.346574	0.346574	6.18	2.63	0	20.0088	3.2581	0.536989	3.69921	0.4	23	3
160	2016	0.637434	0.557678	0.629736	0.595619	0.0448142	0.628495	43.6	1.03103	0.00687854	8.97626	0.323724	1.38629	0.693147	1.09861	7.08	2.15511	0	20.1282	3.3673	0.527149	3.87498	0.4	23	3
160	2017	0.63127	0.681751	0.0460681	0.514868	0.0460681	0.54436	47.5	0.167728	0.00168786	8.82541	0.384581	1.60944	0.693147	1.38629	7.26	2.18144	0	20.1447	3.4012	0.531551	4.00921	0.4	23	3
160	2018	0.614366	0.560723	0.59326	0.501754	0.0448344	0.528738	51.6	1.0821	-0.0031161	9.05123	0.469235	1.94591	1.09861	1.60944	7.45	2.36501	0	20.2114	3.43399	0.564357	3.94508	0.4	23	3
160	2019	0.485971	0.0421747	0.497372	0.561293	0.0421747	0.591478	55.7	0.477431	0.00937859	8.88281	0.542183	2.63906	2.07944	1.94591	7.65	1.95982	0	20.2536	3.46574	0.570667	3.79481	0.4	23	3
160	2020	0.60473	0.042515	0.618889	0.533141	0.042513	0.562543	59.9	0.304166	0.0464082	9.00504	0.620762	1.38629	1.09861	0.693147	7.85	2.63261	0	20.0116	3.49651	0.443661	3.89358	0.4	23	3
161	2012	0.0451482	0.0451482	0.0451482	0.0451482	0.0451482	0.0451482	34.7	0.500952	0.0922507	8.89467	0.164163	0	0	0	5.94	1.87289	0	21.3902	3.13549	0.461605	3.9764	0.333333	14	3
161	2013	0.0411119	0.0411119	0.0411119	0.0411119	0.0411119	0.0411119	39.5	-0.039659	0.066722	8.93827	0.228245	1.79176	0	1.79176	6.12	3.55463	0	21.5186	3.17805	0.459761	3.87595	0.25	14	3
161	2014	0.0347129	0.0347129	0.0347129	0.0347129	0.0347129	0.0347129	41.7	0.256818	0.0506942	8.67625	0.264983	1.79176	0	1.79176	6.16	3.46659	0	21.774	3.21888	0.508606	3.81381	0.375	14	3
161	2015	0.0282953	0.0282953	0.0282953	0.0282953	0.0282953	0.0282953	44.5	0.3262	0.0160703	8.88903	0.311158	1.38629	0	1.38629	6	3.69652	0	23.673	3.2581	0.580846	4.22784	0.375	14	3
161	2016	0.0238971	0.0238971	0.0238971	0.0238971	0.0238971	0.0238971	48.1	0.765462	0.0328698	8.95325	0.319939	1.60944	0	1.60944	6.14	3.6762	0	24.2568	3.29584	0.730106	4.2203	0.333333	14	3
161	2017	0.0252917	0.0252917	0.0252917	0.0252917	0.0252917	0.0252917	52	0.589608	0.0307632	8.82541	0.379099	1.38629	0	1.38629	6.34	3.11194	0	24.3089	3.3322	0.725332	4.1988	0.333333	14	3
161	2018	0.0264984	0.0264984	0.0264984	0.0264984	0.0264984	0.0264984	56.3	-0.789139	-0.0989296	9.00675	0.436227	1.38629	0	1.38629	6.54	2.89839	0	24.1591	3.3673	0.78634	4.16971	0.333333	14	3
161	2019	0.0284954	0.0284954	0.0284954	0.0284954	0.0284954	0.0284954	60.9	10.2879	-0.289864	8.77339	0.503666	0	0	0	6.75	2.17589	0	23.8278	3.4012	0.97959	4.14158	0.428571	14	3
162	2011	0.0299278	0.0299278	0.0299278	0.0299278	0.0299278	0.0299278	24.2	-0.08685	0.0135891	9.01748	0.0773287	0	0	0	3.59	4.0967	10.4834	22.6781	2.77259	0.695743	3.61373	0.4	24	3
162	2012	0.0316821	0.0316821	0.0316821	0.0316821	0.0316821	0.0316821	28.6	-0.03491	0.0190719	8.86263	0.138927	0	0	0	4.33	3.84072	0	22.6306	2.83321	0.66665	3.6685	0.4	24	3
162	2013	0.0281859	0.0281859	0.0281859	0.0281859	0.0281859	0.0281859	32.9	-0.113304	0.0230266	8.99702	0.195693	0	0	0	4.49	4.09916	15.0715	22.7477	2.89037	0.685134	3.60502	0.4	24	3
162	2014	0.0257444	0.0257444	0.0257444	0.0257444	0.0257444	0.0257444	34.9	0.084433	0.0171609	9.00602	0.233216	0	0	0	4.81	3.86908	13.7073	22.9985	2.94444	0.612106	4.09748	0.4	24	3
162	2015	0.025397	0.025397	0.025397	0.025397	0.025397	0.025397	38.4	-0.138673	-0.0231307	8.99826	0.280225	0	0	0	4.52	3.25055	10.4833	23.137	2.99573	0.688149	3.39244	0.4	24	3
162	2016	0.0237381	0.0237381	0.0237381	0.0237381	0.0237381	0.0237381	43.2	0.03946	0.0014159	9.10908	0.294524	0	0	0	4.85	2.50031	12.6805	23.0678	3.04452	0.656792	3.39185	0.4	24	3
162	2017	0.0241472	0.0241472	0.0241472	0.0241472	0.0241472	0.0241472	48.4	0.024387	-0.0228185	8.95545	0.370622	0	0	0	4.93	2.28547	0	22.997	3.09104	0.656262	3.40871	0.4	24	3
162	2018	0.0252282	0.0252282	0.0252282	0.0252282	0.0252282	0.0252282	54	-0.07419	0.00841242	9.24	0.475962	0	0	0	5.02	2.44138	0	23.0729	3.13549	0.674158	3.41493	0.4	24	3
162	2019	0.0265652	0.0265652	0.0265652	0.0265652	0.0265652	0.0265652	59.9	-0.000133	0.0128735	9.06716	0.58735	0	0	0	5.1	2.69359	0	23.0766	3.17805	0.646081	3.41049	0.5	24	3
162	2020	0.0286026	0.0286026	0.0285938	0.358679	0.329075	0.33721	66.1	0.041635	0.0988578	8.95222	0.668849	0	0	0	5.19	3.21643	0	23.167	3.21888	0.576066	3.38974	0.444444	24	3
163	2011	0.0479195	0.0479195	0.0479195	0.0479195	0.0479195	0.0479195	29.5	-0.065186	0.119734	9.19837	0.097462	0	0	0	5.68	2.33846	11.6952	20.2165	2.94444	0.4003	3.89898	0.428571	19	3
163	2012	0.0487047	0.0487047	0.0487047	0.0487047	0.0487047	0.0487047	33.3	0.41472	0.195459	9.25321	0.163074	0	0	0	5.7	2.83853	11.6952	20.3723	2.99573	0.320214	3.86162	0.428571	19	3
163	2013	0.0479006	0.0479006	0.0479006	0.0479006	0.0479006	0.0479006	36.3	-0.42654	-0.297615	9.11482	0.220787	0	0	0	5.84	3.00999	11.6952	20.1301	3.04452	0.512252	3.91539	0.428571	19	3
163	2014	0.0436955	0.0436955	0.0436955	0.0436955	0.0436955	0.0436955	38.6	0.171652	-0.146161	8.77509	0.246831	0	0	0	6.78	2.63145	11.6952	20.1902	3.09104	0.686265	3.92459	0.428571	19	3
163	2016	0.0444371	0.0444371	0.0444371	0.0444371	0.0444371	0.0444371	44.4	0.479089	0.0794512	8.9153	0.298378	0.693147	0	0.693147	7.07	2.25362	13.017	20.2623	3.17805	0.581474	3.93493	0.428571	19	3
163	2017	0.0428591	0.0428591	0.0428591	0.0428591	0.0428591	0.0428591	48	1.10985	0.0113375	8.93221	0.35728	0.693147	0	0.693147	7.33	1.806	0	20.5883	3.21888	0.332371	4.0609	0.428571	19	3
163	2018	0.0396309	0.0396309	0.0396309	0.0396309	0.0396309	0.0396309	51.9	1.03085	-0.0467554	9.16471	0.43638	0.693147	0	0.693147	7.6	1.58474	0	20.5207	3.2581	0.290081	4.02399	0.428571	19	3
163	2019	0.0416181	0.0416181	0.0416181	0.0416181	0.0416181	0.0416181	56.2	0.726309	0.0501241	9.07131	0.520423	0.693147	0	0.693147	7.88	1.29896	0	20.5569	3.29584	0.265232	3.98543	0.428571	19	3
163	2020	0.0401675	0.0401675	0.040165	0.0401675	0.040165	0.040165	60.7	0.603024	0.025469	9.07749	0.590789	0.693147	0	0.693147	8.16	0.743097	0	20.6092	3.3322	0.277164	3.96559	0.428571	19	3
164	2011	0.0359667	0.0359667	0.0359667	0.0359667	0.0359667	0.0359667	37	-0.10042	0.00117707	9.19898	0.11751	0	0	0	6.32	2.18708	0	21.7157	3.21888	0.809792	3.98147	0.333333	22	6
164	2012	0.0376813	0.0376813	0.0376813	0.0376813	0.0376813	0.0376813	40.9	-0.201725	0.00650905	9.16649	0.180731	0	0	0	6.94	1.8559	0	21.7964	3.2581	0.817919	3.99698	0.333333	22	6
164	2013	0.0347791	0.0347791	0.0347791	0.0347791	0.0347791	0.0347791	43.9	-0.000877	0.00638188	9.08194	0.249883	0	0	0	7.22	2.51195	0	21.8774	3.29584	0.823249	4.00423	0.333333	22	6
164	2014	0.0341072	0.0341072	0.0341072	0.0341072	0.0341072	0.0341072	45.7	-0.055256	-0.0012806	9.09144	0.28	2.07944	0	2.07944	7.8	2.04142	0	21.9245	3.3322	0.856287	3.8005	0.285714	22	6
164	2016	0.372791	0.343292	0.375477	0.36776	0.345408	0.376612	51.6	1.1322	0.0227964	9.26748	0.333295	0.693147	0	0.693147	8.15	1.548	13.085	24.1167	3.4012	0.612976	4.04082	0.333333	22	4
164	2017	0.431163	0.407842	0.431928	0.434731	0.417214	0.44215	54.7	0.002032	0.0256948	9.10531	0.398672	2.19722	1.38629	1.79176	8.47	1.95601	0	24.1748	3.43399	0.611733	3.99163	0.333333	22	4
164	2018	0.415087	0.389178	0.415273	0.388195	0.368781	0.384815	57.2	1.01478	0.0249971	9.0043	0.489822	1.94591	1.09861	1.60944	8.79	1.77326	0	24.2561	3.46574	0.623772	3.97913	0.333333	22	4
164	2020	0.508618	0.495692	0.504665	0.511984	0.46467	0.531116	61.1	0.085694	0.0260347	9.18297	0.638954	1.09861	0	1.09861	9.49	1.39146	0	24.3908	3.52636	0.638227	3.857	0.375	22	4
165	2011	0.0421923	0.0421923	0.0421923	0.0421923	0.0421923	0.0421923	57	0.220874	0.00467051	9.15197	0.176729	0	0	0	6.91	2.75515	0	21.3235	2.94444	0.32262	4.07847	0.4	7	1
165	2012	0.0450643	0.0450643	0.0450643	0.0450643	0.0450643	0.0450643	61.3	-0.051955	0.00908096	7.76684	0.246148	0	0	0	7.33	3.14953	0	21.325	2.99573	0.303001	3.8521	0.4	7	1
165	2013	0.0445611	0.0445611	0.0445611	0.0445611	0.0445611	0.0445611	64.1	0.125866	0.0267012	8.74672	0.315845	0	0	0	7.47	3.52439	0	21.3259	3.04452	0.262255	3.81618	0.4	7	1
165	2014	0.506359	0.0438886	0.518606	0.49051	0.0438886	0.518606	65.5	0.415529	0.0358004	8.72681	0.337952	0	0	0	8.09	3.52235	0	21.4866	3.09104	0.333412	3.80371	0.4	7	1
165	2015	0.0404043	0.0404043	0.0404043	0.0404043	0.0404043	0.0404043	69.6	0.229824	0.0110036	8.71785	0.391683	1.38629	0	1.38629	8.96	3.53243	0	22.0577	3.13549	0.0980137	3.8151	0.4	7	1
165	2016	0.0382173	0.0382173	0.0382173	0.427126	0.0382173	0.450702	69.7	-0.155373	0.00128249	9.01918	0.384441	1.60944	0	1.60944	9.15	2.776	0	22.1513	3.17805	0.163072	3.67195	0.4	7	1
165	2019	0.378925	0.0328848	0.387815	0.0328848	0.0328848	0.0328848	71.8	0.169875	0.00425035	8.92186	0.625011	0	0	0	10.26	1.82485	0	22.1704	3.29584	0.158587	3.50345	0.4	7	1
166	2011	0.0448053	0.0448053	0.0448053	0.0448053	0.0448053	0.0448053	27.7	0.243233	0.0785245	9.15133	0.103099	0	0	0	5.81	2.71468	12.5662	20.2976	3.21888	0.488884	3.31973	0.333333	23	6
166	2012	0.0456399	0.0456399	0.0456399	0.0456399	0.0456399	0.0456399	31.8	0.640643	0.0259013	9.14035	0.167389	0	0	0	6.03	2.19369	0	20.257	3.2581	0.464663	3.32488	0.333333	23	6
166	2013	0.0374274	0.0374274	0.0374274	0.0374274	0.0374274	0.0374274	35.1	0.497321	0.0431577	9.0043	0.238288	0	0	0	6.18	2.63	0	20.6245	3.29584	0.263404	3.3427	0.333333	23	6
166	2014	0.036045	0.036045	0.036045	0.036045	0.036045	0.036045	37.3	0.44483	0.0223361	8.83463	0.267238	0	0	0	6.52	2.81231	0	20.4602	3.3322	0.13501	3.83487	0.333333	23	6
166	2015	0.0400174	0.0400174	0.0400174	0.0400174	0.0400174	0.0400174	40	0.301819	0.0178361	8.89192	0.319138	1.38629	0	1.38629	7.01	2.18902	0	20.4878	3.3673	0.177676	3.99477	0.333333	23	6
166	2016	0.441657	0.476975	0.0341604	0.471282	0.488452	0.0341604	43.6	0.016484	-0.0326895	8.97626	0.323724	1.15525	0	1.15525	7.08	2.15511	0	21.1812	3.4012	0.300704	4.05563	0.375	23	6
166	2017	0.531902	0.574436	0.0350747	0.392003	0.402703	0.0350747	47.5	0.452913	0.0155399	8.82541	0.384581	0.924196	0	0.924196	7.26	2.18144	0	21.2689	3.43399	0.357766	4.03419	0.428571	23	4
166	2018	0.517442	0.442922	0.515563	0.528849	0.518096	0.49668	51.6	0.054115	-0.114084	9.05123	0.469235	0.693147	0	0.693147	7.45	2.36501	0	21.214	3.46574	0.432778	4.00653	0.333333	23	4
166	2019	0.513833	0.545791	0.399589	0.425469	0.38948	0.399589	55.7	0.551805	0.0218959	8.88281	0.542183	0.693147	0	0.693147	7.65	1.95982	0	21.4096	3.49651	0.50351	3.95026	0.333333	23	4
166	2020	0.402915	0.435135	0.0349624	0.438487	0.402369	0.412316	59.9	0.571905	0.0200711	9.00504	0.620762	0.693147	0	0.693147	7.85	2.63261	0	21.4661	3.52636	0.500502	3.88244	0.4	23	4
167	2013	0.0371399	0.0371399	0.0371399	0.0371399	0.0371399	0.0371399	43.7	-0.418057	-0.11331	8.94716	0.23481	0	0	0	4.38	4.12386	12.2061	20.7774	2.89037	0.738589	3.81156	0.363636	30	3
167	2014	0.0358781	0.0358781	0.0358781	0.0358781	0.0358781	0.0358781	45.1	0.051442	0.0196806	8.89371	0.270675	0	0	0	5.15	4.12386	12.2061	20.7683	2.94444	0.720412	3.57583	0.363636	30	3
167	2015	0.03663	0.03663	0.03663	0.03663	0.03663	0.03663	49.3	-0.760442	-0.113502	8.84029	0.326792	0	0	0	4.95	4.12386	12.6115	20.9132	2.99573	0.382771	4.06427	0.363636	30	3
167	2016	0.0415932	0.0415932	0.0415932	0.0415932	0.0415932	0.0415932	50.7	4.77342	-0.0703275	8.96175	0.322086	0	0	0	5.14	4.12386	12.2061	20.9061	3.04452	0.448156	4.0767	0.363636	30	3
167	2018	0.0354569	0.0354569	0.0354569	0.0354569	0.0354569	0.0354569	53.7	0.99687	-0.0531162	8.99628	0.495987	0.693147	0.693147	0	5.46	3.86963	12.2061	21.3268	3.13549	0.616965	4.0451	0.333333	30	3
167	2019	0.0380159	0.0380159	0.0380159	0.0380159	0.0380159	0.0380159	55	0.077017	-0.21254	8.95351	0.589386	0	0	0	5.62	3.67212	0	21.145	3.17805	0.749768	4.01575	0.333333	30	3
168	2011	0.0503643	0.0503643	0.0503643	0.0503643	0.0503643	0.0503643	26.6	0.639099	0.133525	9.34723	0.090743	0	0	0	6.42	2.41299	0	22.1683	2.77259	0.349073	4.24188	0.333333	15	3
168	2012	0.0479632	0.0479632	0.0479632	0.607713	0.0479632	0.634661	31.3	-0.089376	0.136694	8.92146	0.158525	0	0	0	6.25	2.60571	0	22.3925	2.83321	0.364091	4.22162	0.333333	15	3
168	2013	0.499164	0.0386083	0.511884	0.432373	0.0386083	0.457147	35.9	0.173307	0.10693	8.80418	0.221655	1.09861	1.09861	0	6.5	3.68173	0	22.484	2.89037	0.356576	4.18586	0.375	15	3
168	2014	0.432342	0.0374732	0.442799	0.0374732	0.0374732	0.0374732	36.9	-0.014311	0.0930912	8.85481	0.257213	0.693147	0.693147	0	7.4	2.7668	0	22.5817	2.94444	0.348088	4.21168	0.333333	15	3
168	2015	0.0358113	0.0358113	0.0358113	0.400236	0.0358113	0.424029	39.4	-0.04793	0.0996191	8.86574	0.294317	1.60944	0.693147	1.38629	6.98	2.79685	13.4517	22.695	2.99573	0.327075	4.23619	0.333333	15	3
168	2016	0.470711	0.0364076	0.482706	0.502285	0.473188	0.481754	44.3	0.034958	0.0973327	9.03253	0.309705	2.48491	0.693147	2.3979	7.09	3.55952	0	22.8907	3.04452	0.319987	4.22224	0.333333	15	3
168	2017	0.552346	0.0403085	0.566421	0.583131	0.0403085	0.616533	49.5	-0.029241	0.116739	9.00455	0.370388	1.94591	0.693147	1.79176	7.26	3.00422	0	23.041	3.09104	0.326182	4.22508	0.333333	15	3
168	2018	0.596016	0.0393025	0.609999	0.569342	0.0393025	0.599961	54.4	-0.027779	0.139163	9.11372	0.456852	2.19722	1.38629	1.79176	7.44	2.66582	0	23.2498	3.13549	0.35813	4.22687	0.333333	15	3
168	2019	0.567554	0.043898	0.580869	0.606438	0.504598	0.615646	59	-0.00031	0.155559	9.11449	0.546223	2.19722	1.38629	1.79176	7.62	2.86992	0	23.3531	3.17805	0.320024	4.24627	0.333333	15	3
168	2020	0.67186	0.0490302	0.687611	0.760016	0.0490294	0.801953	63.2	-0.128307	0.121679	9.11801	0.60777	2.19722	1.09861	1.94591	7.8	2.74345	0	23.4437	3.21888	0.31197	4.2269	0.333333	15	3
169	2011	0.0319065	0.0319065	0.0319065	0.0319065	0.0319065	0.0319065	47.8	-0.695642	-0.0652604	8.61432	0.148977	0	0	0	6.32	2.25636	0	22.4935	2.94444	0.702104	4.07757	0.333333	3	3
169	2012	0.0325491	0.0325491	0.0325491	0.0325491	0.0325491	0.0325491	50.2	-0.133303	0.000905566	8.72111	0.214509	0	0	0	6.53	2.20035	0	22.5139	2.99573	0.706934	4.01149	0.375	3	3
169	2013	0.0295745	0.0295745	0.0295745	0.0295745	0.0295745	0.0295745	55.9	0.054615	-0.0218675	8.74273	0.282859	0	0	0	6.57	2.96556	13.6991	22.7454	3.04452	0.788334	4.01485	0.333333	3	3
169	2014	0.0271702	0.0271702	0.0271702	0.0271702	0.0271702	0.0271702	58.8	0.062949	0.00977742	8.73906	0.315129	0	0	0	6.88	3.27974	13.2731	22.8719	3.09104	0.677917	4.06964	0.333333	3	3
169	2015	0.0266792	0.0266792	0.0266792	0.0266792	0.0266792	0.0266792	62.2	-0.028894	-0.0451129	8.98118	0.361784	0	0	0	6.66	2.67859	14.0024	22.8857	3.13549	0.723788	3.94566	0.444444	3	3
169	2016	0.026059	0.026059	0.026059	0.026059	0.026059	0.026059	62.6	-0.188888	0.00269103	8.98143	0.359349	0	0	0	6.75	3.11458	9.56226	23.0046	3.17805	0.751378	3.85068	0.444444	3	3
169	2017	0.0290402	0.0290402	0.0290402	0.0290402	0.0290402	0.0290402	64.2	0.041563	0.0086904	8.84722	0.417558	2.07944	0	2.07944	6.81	2.65197	0	23.0835	3.21888	0.759463	3.70804	0.444444	3	3
169	2018	0.411889	0.0300583	0.421552	0.426538	0.346793	0.437578	65.8	-0.010378	0.0171835	9.08783	0.486256	1.38629	0	1.38629	6.87	1.93246	0	23.1845	3.2581	0.693411	4.11727	0.444444	3	3
169	2019	0.0300418	0.0300418	0.0300418	0.0300418	0.0300418	0.0300418	67.3	0.120683	0.0135919	8.95596	0.554004	2.30259	0	2.30259	6.93	2.54573	0	23.2522	3.29584	0.687569	4.11842	0.444444	3	3
169	2020	0.031279	0.031279	0.0312724	0.031279	0.0312724	0.0312724	68.7	0.076067	0.000890003	8.75621	0.605031	1.09861	0.693147	0.693147	6.99	2.34437	0	23.2219	3.3322	0.661161	4.18112	0.363636	3	3
170	2011	0.035169	0.035169	0.035169	0.035169	0.035169	0.035169	27.7	-0.068454	0.0829016	9.15133	0.103099	0	0	0	5.81	2.71468	0	22.682	2.77259	0.474344	4.08424	0.333333	23	14
170	2012	0.036281	0.036281	0.036281	0.036281	0.036281	0.036281	31.8	0.125281	0.0870215	9.14035	0.167389	0	0	0	6.03	2.19369	9.30565	22.845	2.83321	0.478082	4.02123	0.333333	23	4
170	2013	0.0351563	0.0351563	0.0351563	0.0351563	0.0351563	0.0351563	35.1	-0.029391	0.0721258	9.0043	0.238288	0	0	0	6.18	2.63	0	23.0654	2.89037	0.346266	3.84869	0.375	23	4
170	2014	0.0323285	0.0323285	0.0323285	0.361311	0.372985	0.0323285	37.3	0.280609	0.0626656	8.83463	0.267238	0	0	0	6.52	2.81231	0	23.2207	2.94444	0.383473	3.83951	0.333333	23	4
170	2015	0.0323876	0.0323876	0.0323876	0.361971	0.371851	0.0323876	40	-0.022825	0.0600194	8.89192	0.319138	0	0	0	7.01	2.18902	12.2061	23.3767	2.99573	0.414519	3.84526	0.375	23	4
170	2016	0.338099	0.365135	0.0293417	0.389977	0.381354	0.346031	43.6	0.076824	0.0515243	8.97626	0.323724	0	0	0	7.08	2.15511	0	23.5517	3.04452	0.459026	3.8638	0.333333	23	4
170	2017	0.419951	0.0295243	0.430653	0.450014	0.380342	0.465508	47.5	0.021869	0.0488486	8.82541	0.384581	0.693147	0.693147	0	7.26	2.18144	0	23.6547	3.09104	0.456978	3.86378	0.333333	23	4
170	2018	0.410388	0.0280881	0.420016	0.461447	0.432405	0.470994	51.6	0.064535	0.0482137	9.05123	0.469235	0.693147	0.693147	0	7.45	2.36501	0	23.7641	3.13549	0.466923	3.90037	0.6	23	4
170	2019	0.452387	0.0281059	0.463001	0.468142	0.436159	0.479843	55.7	0.32804	0.0434349	8.88281	0.542183	0.693147	0.693147	0	7.65	1.95982	0	23.9556	3.17805	0.526595	3.99834	0.5	23	4
170	2020	0.477495	0.0287403	0.48855	0.468444	0.435175	0.479186	59.9	0.144289	0.0428482	9.00504	0.620762	0	0	0	7.85	2.63261	0	24.1534	3.21888	0.574368	4.11656	0.333333	23	4
171	2011	0.0317546	0.0317546	0.0317546	0.355866	0.0317546	0.375994	37.8	-0.017066	0.0073387	9.16545	0.116195	0	0	0	6.85	3.25813	13.3566	22.3157	2.77259	0.691834	3.33636	0.444444	8	3
171	2012	0.450052	0.032716	0.464853	0.439342	0.032716	0.458824	40.1	0.067343	0.00436166	9.05579	0.180078	0	0	0	7.24	3.26034	14.9406	22.2948	2.83321	0.680971	3.30135	0.444444	8	3
171	2013	0.409335	0.029872	0.419766	0.375358	0.029872	0.396865	44.7	-0.097097	0.00568903	8.82026	0.252286	0	0	0	7.39	3.42619	13.9448	22.3047	2.89037	0.679285	3.4361	0.333333	8	3
171	2014	0.027669	0.027669	0.027669	0.027669	0.027669	0.027669	47.6	-0.249323	0.0115155	8.69718	0.279843	0	0	0	7.76	3.89596	14.1966	22.3429	2.94444	0.504491	3.76829	0.333333	8	3
171	2015	0.0305997	0.0305997	0.0305997	0.0305997	0.0305997	0.0305997	48.9	0.299325	0.0100258	8.74146	0.323952	1.94591	1.79176	0.693147	7.85	3.46826	14.5248	22.499	2.99573	0.560562	3.6311	0.375	8	3
171	2016	0.381165	0.0278162	0.390877	0.43707	0.41707	0.437712	52.9	0.022397	0.0107498	8.79057	0.333472	2.19722	2.07944	0.693147	7.94	3.69707	0	22.704	3.04452	0.627498	3.66461	0.333333	8	3
171	2017	0.395426	0.0270641	0.405503	0.302475	0.310731	0.0270641	56.5	0.032996	0.0121671	8.81567	0.389159	1.94591	1.94591	0	8.08	3.53608	0	22.8491	3.09104	0.665051	3.6869	0.333333	8	3
171	2018	0.29384	0.318926	0.0255008	0.320212	0.0255008	0.337432	60.3	-0.056684	0.00322129	9.16419	0.466109	1.79176	1.79176	0	8.23	2.99912	0	22.9166	3.13549	0.570377	3.89651	0.375	8	3
171	2019	0.413977	0.0272984	0.423689	0.44049	0.352082	0.460043	64.4	0.011325	-0.0315263	9.18758	0.538266	1.09861	1.09861	0	8.38	3.51778	0	23.0139	3.17805	0.63229	3.9007	0.333333	8	3
171	2020	0.450216	0.0279709	0.460622	0.371758	0.0279615	0.392145	68.8	-0.039974	-0.00718233	8.99752	0.591764	1.79176	0.693147	1.60944	8.53	2.89901	0	23.0318	3.21888	0.650014	3.85129	0.333333	8	3
172	2011	0.0290119	0.0290119	0.0290119	0.32513	0.0290119	0.343519	36.1	-0.016826	0.00104336	9.0697	0.108862	0	0	0	5.18	2.92004	0	23.4706	2.89037	0.739262	4.36378	0.333333	11	4
172	2012	0.0308883	0.0308883	0.0308883	0.0308883	0.0308883	0.0308883	41.5	0.032868	0.0100171	9.20342	0.171101	0	0	0	5.44	2.82575	15.61	23.557	2.94444	0.751395	4.38617	0.333333	11	4
172	2013	0.340902	0.0263673	0.349588	0.331321	0.0263673	0.350305	46.5	-0.013367	0.0596316	9.20744	0.237087	0	0	0	5.61	3.54581	15.1064	23.6136	2.99573	0.712163	4.29735	0.333333	11	4
172	2014	0.307005	0.0266097	0.314431	0.0266097	0.0266097	0.0266097	49.1	-0.150735	0.105283	9.07715	0.257526	0	0	0	6.03	4.08177	15.3677	23.9527	3.04452	0.566119	4.39087	0.333333	11	4
172	2015	0.286797	0.0248895	0.293525	0.312117	0.0248895	0.330671	50.5	0.035657	0.101538	9.04888	0.299065	0	0	0	6.32	3.6282	15.7389	23.9754	3.09104	0.513648	4.3555	0.333333	11	4
172	2016	0.293612	0.0227097	0.301093	0.253809	0.0227097	0.267818	53.3	0.160461	0.0665213	9.29698	0.313734	0	0	0	6.42	2.79027	15.7339	24.0988	3.13549	0.546095	4.33729	0.25	11	4
172	2017	0.274047	0.023783	0.28103	0.316097	0.306381	0.28103	57	0.390276	0.0100214	9.09313	0.374822	0	0	0	6.56	3.07404	0	24.1626	3.17805	0.583054	4.28773	0.333333	11	4
172	2018	0.288242	0.0250149	0.295004	0.279948	0.0250149	0.295004	60.7	0.10842	0.0207724	9.17451	0.452383	1.09861	1.09861	0	6.69	4.12013	0	24.1844	3.21888	0.577559	4.29919	0.333333	11	4
172	2019	0.282559	0.0245218	0.289188	0.326354	0.316269	0.289188	64.4	0.177545	0.0276605	9.02822	0.532896	0	0	0	6.84	3.31404	0	24.2001	3.2581	0.570936	4.30459	0.333333	11	4
172	2020	0.358451	0.0261586	0.366696	0.411025	0.357849	0.424296	68	0.315649	0.0356189	9.14388	0.588212	0	0	0	6.98	2.25255	0	24.2462	3.29584	0.565608	4.29419	0.333333	11	4
173	2011	0.0283607	0.0283607	0.0283607	0.377967	0.0283607	0.399345	60.4	-0.134051	0.0106654	9.31803	0.204664	0	0	0	7.88	1.83936	0	22.8238	2.94444	0.602083	3.20158	0.333333	9	4
173	2012	0.429443	0.0312179	0.443567	0.0312179	0.0312179	0.0312179	63.1	-0.068803	0.0174043	9.15186	0.267927	0	0	0	8.33	2.31687	0	22.8618	2.99573	0.603037	3.19177	0.333333	9	4
173	2013	0.0296455	0.0296455	0.0296455	0.331998	0.0296455	0.351021	66	-0.130805	0.0269719	9.24038	0.343012	0	0	0	8.64	2.40077	11.7753	22.8854	3.04452	0.570881	3.53876	0.375	9	4
173	2014	0.385111	0.0280687	0.394426	0.373058	0.323839	0.372146	68.5	-0.169485	0.03146	9.18492	0.367325	0	0	0	9.3	2.48915	15.0711	22.8764	3.09104	0.535824	3.52785	0.333333	9	4
173	2015	0.0318944	0.0318944	0.0318944	0.356459	0.0318944	0.37765	72.4	-0.112872	0.0354438	9.28998	0.417204	1.09861	0.693147	0.693147	9.68	2.36489	12.7293	22.8642	3.13549	0.506576	3.77464	0.363636	9	4
173	2016	0.345455	0.0299801	0.354258	0.375954	0.0299801	0.396705	74	-0.097677	0.0524407	9.40393	0.408241	1.09861	1.09861	0	9.86	2.02054	13.8267	22.9018	3.17805	0.490746	3.82055	0.363636	9	4
173	2017	0.383351	0.0296506	0.393119	0.331382	0.0296506	0.350364	76.2	-0.04274	0.0500154	9.3889	0.486126	1.09861	1.09861	0	10.2	2.4031	0	22.9388	3.21888	0.482853	3.97272	0.25	9	4
173	2018	0.290286	0.0251924	0.297097	0.371047	0.0251924	0.391001	78.4	0.073502	0.0316248	9.34163	0.602473	0	0	0	10.56	1.90516	0	23.0277	3.2581	0.519525	3.90685	0.333333	9	4
173	2019	0.401132	0.0282012	0.410543	0.354121	0.0282012	0.373165	80.5	-0.033142	0.0361272	9.42634	0.698737	0	0	0	10.92	1.98512	0	23.1399	3.29584	0.543918	3.92544	0.333333	9	4
173	2020	0.39827	0.0308046	0.407523	0.386292	0.0307977	0.407523	82.6	0.008059	0.0173242	9.4428	0.759788	0	0	0	11.3	1.68997	0	23.2624	3.3322	0.600835	3.91807	0.333333	9	4
174	2012	0.0450839	0.0450839	0.0450839	0.0450839	0.0450839	0.0450839	72.2	-0.414294	0.206226	9.0833	0.39923	0	0	0	8.75	2.09064	0	20.7727	2.94444	0.245279	4.42312	0.363636	1	2
174	2013	0.0397274	0.0397274	0.0397274	0.0397274	0.0397274	0.0397274	75.2	0.225379	0.206226	9.02051	0.479286	0	0	0	9.12	2.28509	16.1893	20.4761	2.99573	0.325185	4.42312	0.363636	1	2
174	2014	0.0418168	0.0418168	0.0418168	0.0418168	0.0418168	0.0418168	75.3	0.200252	0.206226	8.98042	0.520671	0	0	0	9.37	2.81273	0	20.8411	3.04452	0.279382	4.29064	0.363636	1	2
174	2015	0.0415052	0.0415052	0.0415052	0.0415052	0.0415052	0.0415052	76.5	0.080884	0.206226	8.95841	0.586331	2.07944	1.09861	1.79176	8.89	3.09124	0	21.0658	3.09104	0.252861	4.11369	0.333333	1	2
174	2016	0.0368827	0.0368827	0.0368827	0.0368827	0.0368827	0.0368827	77.8	0.120119	0.116654	9.12652	0.564752	1.09861	0.693147	0.693147	9.14	2.99453	0	21.7675	3.13549	0.068488	4.21713	0.333333	1	2
174	2017	0.0338711	0.0338711	0.0338711	0.0338711	0.0338711	0.0338711	79	0.213431	0.109511	8.89864	0.639441	0	0	0	9.42	3.38137	0	22.1629	3.17805	0.305247	4.19405	0.333333	1	2
174	2018	0.0367813	0.0367813	0.0367813	0.0367813	0.0367813	0.0367813	80.3	-0.059121	0.150308	9.13906	0.772674	0	0	0	9.7	1.23321	0	22.034	3.21888	0.420842	4.16849	0.333333	1	2
174	2019	0.0386376	0.0386376	0.0386376	0.514218	0.0386376	0.541872	81.5	0.179433	0.128803	9.14772	0.895462	0	0	0	10	0.245865	0	22.193	3.2581	0.387562	4.08696	0.333333	1	2
174	2020	0.548217	0.0400071	0.561042	0.609795	0.516579	0.629507	82.7	0.038632	0.0890252	9.2967	0.982197	0	0	0	10.3	-0.109789	0	22.2586	3.29584	0.4348	4.04365	0.333333	1	2
175	2011	0.047244	0.047244	0.047244	0.047244	0.047244	0.047244	70.3	0.166053	-0.0138589	9.14623	0.313677	0	0	0	8.1	1.07056	0	18.7022	2.77259	0.5759	4.14996	0.333333	1	3
175	2013	0.49326	0.0428073	0.505829	0.0428073	0.0428073	0.0428073	75.2	0.23069	-0.0257981	9.02051	0.479286	0	0	0	9.12	2.28509	0	19.9763	2.89037	0.274286	4.11937	0.333333	1	3
175	2014	0.345195	0.0299198	0.353544	0.334391	0.0299198	0.353544	75.3	-0.078675	0.0164186	8.98042	0.520671	0	0	0	9.37	2.81273	0	21.5909	2.94444	0.544648	4.33472	0.333333	1	4
175	2015	0.0344576	0.0344576	0.0344576	0.0344576	0.0344576	0.0344576	76.5	-0.06807	0.0191914	8.95841	0.586331	0	0	0	8.89	3.09124	0	21.6163	2.99573	0.533771	4.30602	0.333333	1	4
175	2016	0.433894	0.0296969	0.44495	0.442863	0.0296969	0.467308	77.8	0.218967	0.0128982	9.12652	0.564752	0	0	0	9.14	2.99453	0	21.9659	3.04452	0.658364	4.19615	0.333333	1	4
175	2017	0.438281	0.403541	0.433026	0.436072	0.394606	0.442054	79	0.088067	0.0309835	8.89864	0.639441	0	0	0	9.42	3.38137	0	22.4554	3.09104	0.562089	4.18317	0.333333	1	4
175	2018	0.466135	0.02896	0.477071	0.467301	0.397339	0.485613	80.3	0.119855	0.014498	9.13906	0.772674	0	0	0	9.7	1.23321	0	22.5709	3.13549	0.587193	4.18317	0.333333	1	4
175	2019	0.388587	0.0260529	0.397704	0.377407	0.299473	0.389582	81.5	0.82909	0.00595902	9.14772	0.895462	0	0	0	10	0.245865	0	22.8579	3.17805	0.669936	4.1817	0.333333	1	4
175	2020	0.37226	0.0261713	0.380822	0.292497	0.0261596	0.308504	82.7	0.360106	0.00215847	9.2967	0.982197	0	0	0	10.3	-0.109789	0	22.8846	3.21888	0.676494	4.12556	0.333333	1	4
176	2011	0.0437944	0.0437944	0.0437944	0.0437944	0.0437944	0.0437944	36.9	-0.137504	-0.0156209	8.89823	0.108749	0	0	0	2.33	3.35225	12.7859	20.8587	2.77259	0.388075	3.19437	0.333333	29	3
176	2012	0.0407766	0.0407766	0.0407766	0.0407766	0.0407766	0.0407766	41.9	0.280649	0.00135948	8.8167	0.162108	0	0	0	2.55	2.99725	13.2306	21.134	2.83321	0.28586	3.4941	0.428571	29	3
176	2013	0.0392992	0.0392992	0.0392992	0.0392992	0.0392992	0.0392992	47.8	0.295543	0.0158855	8.6364	0.22563	0	0	0	2.76	3.23038	12.7859	21.0994	2.89037	0.321696	3.44327	0.428571	29	3
176	2014	0.0357957	0.0357957	0.0357957	0.0357957	0.0357957	0.0357957	50	0.36677	-0.0956565	8.97183	0.256524	0	0	0	2.53	4.10039	12.7859	21.0052	2.94444	0.347532	3.46407	0.428571	29	3
176	2015	0.0447184	0.0447184	0.0447184	0.0447184	0.0447184	0.0447184	54.5	-0.060987	-0.146827	8.93116	0.311889	0	0	0	3.13	3.7104	12.7859	20.7366	2.99573	0.306566	3.47151	0.428571	29	3
176	2017	0.0327105	0.0327105	0.0327105	0.0327105	0.0327105	0.0327105	55.6	0.19999	0.0202165	8.73359	0.3831	1.38629	0.693147	1.09861	3.45	2.57638	0	22.0682	3.09104	0.236929	4.00803	0.428571	29	3
176	2018	0.0317548	0.0317548	0.0317548	0.0317548	0.0317548	0.0317548	56.5	-0.231671	0.0266535	9.02618	0.500495	1.49787	1.03972	0.89588	3.53	2.91982	0	22.1503	3.13549	0.318815	4.00803	0.428571	29	9
176	2019	0.0356147	0.0356147	0.0356147	0.0356147	0.0356147	0.0356147	57.4	0.669528	-0.362366	8.99987	0.590021	1.60944	1.38629	0.693147	3.61	3.51287	0	21.7471	3.17805	0.393071	3.97947	0.428571	29	9
176	2020	0.0391052	0.0391052	0.0391024	0.0391052	0.0391024	0.0391024	58.2	-0.245964	-0.36573	9.08137	0.669703	1.79176	1.60944	0.693147	3.69	0.929538	0	21.1305	3.21888	0.711117	3.90364	0.333333	29	9
177	2012	0.692766	0.51285	0.712843	0.70563	0.665037	0.715625	59	0.266624	0.0244265	9.08228	0.276764	2.56495	1.09861	2.3979	9.28	2.79388	0	21.424	2.99573	0.726068	3.34794	0.428571	6	3
177	2014	0.0384403	0.0384403	0.0384403	0.0384403	0.0384403	0.0384403	62.9	-0.789139	0.104095	8.55564	0.373177	3.95124	0	3.95124	9.73	3.5625	0	21.3926	3.09104	0.321592	4.18526	0.454545	6	3
177	2015	0.0383123	0.0383123	0.0383123	0.0383123	0.0383123	0.0383123	65.3	0.377136	0.131661	8.6706	0.428908	3.78419	0	3.78419	10	3.39214	12.4938	21.5966	3.13549	0.286123	4.1992	0.375	6	18
177	2016	0.0361532	0.0361532	0.0361532	0.404057	0.418778	0.0361532	65.6	0.468018	0.0954743	8.90653	0.416047	3.93183	0	3.93183	9.97	3.34629	12.5696	21.8118	3.17805	0.326604	4.21556	0.375	6	18
177	2017	0.0326757	0.0326757	0.0326757	0.0326757	0.0326757	0.0326757	64.8	0.423578	0.0656558	8.7389	0.490828	3.80666	1.09861	3.7612	10.29	2.80929	0	21.8866	3.21888	0.373694	4.19157	0.375	6	18
177	2018	0.0343847	0.0343847	0.0343847	0.0343847	0.0343847	0.0343847	64.3	0.361821	0.0482525	9.02341	0.604841	3.61092	1.09861	3.55535	10.62	2.70944	0	21.9015	3.2581	0.346797	4.19204	0.375	6	18
177	2019	0.034945	0.034945	0.034945	0.034945	0.034945	0.034945	64	0.262728	0.0162491	8.94611	0.719227	3.43399	0	3.43399	10.96	2.5512	0	21.9938	3.29584	0.443476	4.18862	0.428571	6	18
177	2020	0.0355651	0.0355651	0.035561	0.0355651	0.035561	0.035561	63.9	0.803732	-0.115134	9.02281	0.780521	3.3673	0	3.3673	11.31	2.9509	0	21.8938	3.3322	0.51301	4.19022	0.428571	6	18
178	2011	0.028216	0.028216	0.028216	0.028216	0.028216	0.028216	29.4	-0.042877	0.0299382	9.3251	0.0982894	0	0	0	5.31	2.72089	0	22.5569	2.77259	0.511386	3.91306	0.428571	21	11
178	2012	0.0342152	0.0342152	0.0342152	0.0342152	0.0342152	0.0342152	34.2	-0.007006	0.0395433	9.27912	0.159752	0	0	0	6.19	2.61803	0	22.6446	2.83321	0.507563	3.98476	0.428571	21	11
178	2013	0.0287182	0.0287182	0.0287182	0.0287182	0.0287182	0.0287182	37.9	0.327008	0.0219529	9.33688	0.215819	0	0	0	6.31	3.28453	0	22.8705	2.89037	0.595973	3.99899	0.428571	21	11
178	2014	0.0227289	0.0227289	0.0227289	0.0227289	0.0227289	0.0227289	39.4	-0.259388	-0.0464523	9.09279	0.246177	1.60944	0	1.60944	6.48	3.19559	0	23.1426	2.94444	0.61235	3.78505	0.428571	21	11
178	2015	0.0227348	0.0227348	0.0227348	0.0227348	0.0227348	0.0227348	42.8	0.724268	0.00666493	9.14292	0.293725	1.09861	0	1.09861	6.26	3.46651	0	23.0508	2.99573	0.597069	3.81891	0.428571	21	11
178	2016	0.0274051	0.0274051	0.0274051	0.0274051	0.0274051	0.0274051	46.1	0.29341	-0.0447805	9.15841	0.303652	0.89588	0	0.89588	6.43	2.75778	0	23.0057	3.04452	0.62328	3.9498	0.428571	21	11
178	2017	0.0267238	0.0267238	0.0267238	0.0267238	0.0267238	0.0267238	49.4	0.226033	0.0263588	9.19715	0.360791	0.693147	0	0.693147	6.55	2.32039	0	22.6995	3.09104	0.490094	4.11771	0.428571	21	11
178	2018	0.0270072	0.0270072	0.0270072	0.0270072	0.0270072	0.0270072	52.6	0.034029	0.0128708	9.22641	0.452653	0.828302	0.231049	0.693147	6.66	1.97662	0	22.6078	3.13549	0.433104	4.14676	0.428571	21	11
178	2019	0.0273886	0.0273886	0.0273886	0.0273886	0.0273886	0.0273886	55.8	0.395501	-0.0113194	9.1716	0.535576	0.963457	0.462098	0.693147	6.78	1.92712	0	22.4781	3.17805	0.392218	4.13012	0.428571	21	11
178	2020	0.0217075	0.0217075	0.0216863	0.0217075	0.0216863	0.0216863	58.9	10.2879	0.0194821	9.1012	0.606947	1.09861	0.693147	0.693147	6.9	1.6092	0	22.5022	3.21888	0.388234	4.08292	0.428571	21	11
179	2012	0.0389017	0.0389017	0.0389017	0.0389017	0.0389017	0.0389017	72.2	10.2879	0.0521802	9.0833	0.39923	0	0	0	8.75	2.09064	0	21.1815	2.99573	0.320264	3.63728	0.333333	1	11
179	2013	0.0345274	0.0345274	0.0345274	0.0345274	0.0345274	0.0345274	75.2	10.2879	0.0563022	9.02051	0.479286	0	0	0	9.12	2.28509	0	21.3069	3.04452	0.348552	3.64115	0.333333	1	11
179	2014	0.0357134	0.0357134	0.0357134	0.0357134	0.0357134	0.0357134	75.3	10.2879	0.0617399	8.98042	0.520671	2.07944	0	2.07944	9.37	2.81273	0	21.3522	3.09104	0.313943	3.63827	0.333333	1	11
179	2015	0.0352066	0.0352066	0.0352066	0.0352066	0.0352066	0.0352066	76.5	10.2879	0.00915656	8.95841	0.586331	2.77259	1.79176	2.3979	8.89	3.09124	0	21.4076	3.13549	0.342105	3.70561	0.333333	1	11
179	2016	0.483507	0.0352848	0.495827	0.468965	0.0352848	0.49485	77.8	10.2879	0.0628346	9.12652	0.564752	2.30259	1.60944	1.79176	9.14	2.99453	0	21.4731	3.17805	0.319399	3.77667	0.375	1	19
179	2017	0.0343567	0.0343567	0.0343567	0.45663	0.0343567	0.482786	79	0.112719	0.0766657	8.89864	0.639441	1.38629	1.38629	0	9.42	3.38137	0	21.2842	3.21888	0.100147	3.77996	0.4	1	19
179	2018	0.378205	0.0276002	0.387078	0.0276002	0.0276002	0.0276002	80.3	0.836913	-0.0207685	9.13906	0.772674	0	0	0	9.7	1.23321	0	21.8103	3.2581	0.489026	3.71748	0.4	1	19
179	2019	0.0272536	0.0272536	0.0272536	0.376501	0.0272536	0.396749	81.5	10.2879	0.00613416	9.14772	0.895462	0	0	0	10	0.245865	0	22.1589	3.29584	0.6333	3.62796	0.4	1	19
179	2020	0.407454	0.0286457	0.416886	0.380726	0.0286369	0.401618	82.7	-0.609438	-0.0788906	9.2967	0.982197	0	0	0	10.3	-0.109789	0	22.0796	3.3322	0.681031	3.69473	0.333333	1	19
180	2011	0.0428964	0.0428964	0.0428964	0.0428964	0.0428964	0.0428964	38.3	0.480767	0.0413607	8.93393	0.135876	0	0	0	4.31	3.53244	0	20.3164	2.89037	0.344432	3.64632	0.333333	27	12
180	2012	0.0440128	0.0440128	0.0440128	0.0440128	0.0440128	0.0440128	41.5	0.02762	0.0336528	8.85652	0.197949	0	0	0	5.11	3.51447	0	20.2588	2.94444	0.269678	3.63821	0.333333	27	14
180	2013	0.0393449	0.0393449	0.0393449	0.0393449	0.0393449	0.0393449	45	-0.060491	0.0132585	8.93155	0.255428	0	0	0	5.62	3.84707	0	20.2813	2.99573	0.27882	3.68036	0.333333	27	14
180	2014	0.0397244	0.0397244	0.0397244	0.0397244	0.0397244	0.0397244	46.4	0.096084	-0.0360944	8.79619	0.291937	0	0	0	6.29	3.55318	12.6546	20.1727	3.04452	0.242374	3.86497	0.333333	27	14
180	2015	0.0370793	0.0370793	0.0370793	0.0370793	0.0370793	0.0370793	50	-0.032609	0.00743715	8.85409	0.339112	0	0	0	6.21	3.42818	0	20.8691	3.09104	0.280704	3.84245	0.375	27	14
180	2016	0.0372125	0.0372125	0.0372125	0.0372125	0.0372125	0.0372125	52.4	0.096928	0.00658349	8.95519	0.346275	0.693147	0	0.693147	6.57	3.02224	0	21.0467	3.13549	0.388244	3.66622	0.333333	27	14
180	2017	0.0372967	0.0372967	0.0372967	0.0372967	0.0372967	0.0372967	55.3	-0.15452	-0.0143452	8.92026	0.408565	0.693147	0	0.693147	6.94	2.7619	0	21.0618	3.17805	0.416292	3.74375	0.375	27	14
180	2018	0.0359989	0.0359989	0.0359989	0.0359989	0.0359989	0.0359989	58.2	-0.093909	0.0715036	8.92612	0.5178	0.693147	0	0.693147	7.34	2.62469	0	20.9127	3.21888	0.279825	3.53653	0.375	27	14
180	2019	0.0367461	0.0367461	0.0367461	0.0367461	0.0367461	0.0367461	61.3	-0.290417	-0.0260676	8.64647	0.605293	0.693147	0	0.693147	7.75	3.20235	0	20.9379	3.2581	0.309182	3.537	0.3	27	14
180	2020	0.0365485	0.0365485	0.0365448	0.0365485	0.0365448	0.0365448	64.4	0.500253	0.0250585	8.63569	0.666606	0.693147	0	0.693147	8.19	2.84245	0	21.0052	3.29584	0.326183	3.64841	0.333333	27	14
181	2011	0.042413	0.042413	0.042413	0.042413	0.042413	0.042413	34.6	0.001636	0.00951446	9.05099	0.125047	0	0	0	4.53	3.65296	0	20.2787	2.94444	0.0492644	3.43528	0.333333	20	3
181	2012	0.0432836	0.0432836	0.0432836	0.0432836	0.0432836	0.0432836	38.9	0.252816	-0.0642763	8.9548	0.1947	0	0	0	5.19	3.0706	0	20.3914	2.99573	0.185848	3.40283	0.333333	20	3
181	2013	0.0383551	0.0383551	0.0383551	0.0383551	0.0383551	0.0383551	43.9	-0.789139	0.0154085	9.08126	0.26013	0	0	0	5.19	4.12386	0	20.4218	3.04452	0.194868	3.3738	0.333333	20	3
181	2014	0.0385946	0.0385946	0.0385946	0.0385946	0.0385946	0.0385946	45.7	-0.117361	-0.0709784	9.05298	0.283936	1.09861	1.09861	0	4.96	4.12386	0	20.3777	3.09104	0.229481	3.16883	0.333333	20	3
181	2017	0.034722	0.034722	0.034722	0.034722	0.034722	0.034722	55.2	-0.482529	-0.0112565	8.78966	0.392621	1.79176	1.79176	0	4.83	4.12386	0	21.3717	3.21888	0.598095	3.09628	0.333333	20	3
181	2018	0.0357616	0.0357616	0.0357616	0.0357616	0.0357616	0.0357616	58.3	-0.789139	-0.0959256	8.71915	0.477552	1.79176	1.79176	0	4.85	3.91485	0	21.2467	3.2581	0.639204	3.24099	0.333333	20	3
182	2011	0.438674	0.0380701	0.449853	0.426643	0.0380701	0.450774	27.5	-0.045682	0.0774638	9.17357	0.0829356	0	0	0	6.19	2.62858	15.6434	22.317	2.94444	0.502092	3.68514	0.25	17	3
182	2012	0.0380951	0.0380951	0.0380951	0.0380951	0.0380951	0.0380951	30.4	-0.043379	-0.00249685	9.25139	0.142599	0	0	0	6.34	2.18581	13.5901	22.5399	2.99573	0.602019	3.69719	0.333333	17	3
182	2013	0.0319149	0.0319149	0.0319149	0.357414	0.371284	0.0319149	34.9	-0.010212	0.0361514	9.14921	0.212982	0	0	0	6.51	3.20658	13.9092	22.6967	3.04452	0.399113	4.03364	0.454545	17	3
182	2014	0.0317406	0.0317406	0.0317406	0.0317406	0.0317406	0.0317406	36.9	0.086429	0.0389695	9.09829	0.243197	0	0	0	6.85	3.4381	16.0471	22.9367	3.09104	0.48312	3.89953	0.454545	17	3
182	2015	0.366869	0.0283758	0.375476	0.355835	0.0283758	0.376988	39.2	-0.112339	-0.00724624	9.15282	0.28704	0	0	0	7.05	2.91376	14.6649	22.8783	3.13549	0.447863	3.8135	0.375	17	3
182	2016	0.0336238	0.0336238	0.0336238	0.0336238	0.0336238	0.0336238	43.4	1.21565	0.0136249	9.23171	0.302408	0	0	0	7.1	3.52048	15.6309	22.7087	3.17805	0.378894	3.91251	0.333333	17	3
182	2017	0.0335319	0.0335319	0.0335319	0.0335319	0.0335319	0.0335319	47.3	-0.165092	0.0235414	9.04476	0.366397	0	0	0	7.27	3.17415	12.3766	22.7335	3.21888	0.369023	4.18057	0.333333	17	3
182	2018	0.0285556	0.0285556	0.0285556	0.0285556	0.0285556	0.0285556	51.6	0.020809	-0.0593898	9.12173	0.453314	0	0	0	7.44	2.73129	12.639	22.7307	3.2581	0.432418	4.18379	0.333333	17	3
182	2019	0.0288541	0.0288541	0.0288541	0.0288541	0.0288541	0.0288541	56.2	-0.022384	0.015206	9.43962	0.530821	0	0	0	7.62	2.89004	12.7185	22.6711	3.29584	0.384877	4.15923	0.333333	17	3
182	2020	0.0342883	0.0342883	0.0342836	0.0342883	0.0342836	0.0342836	61.2	-0.008029	0.0795715	8.99715	0.598594	0	0	0	7.8	1.84355	12.6243	22.6886	3.3322	0.32387	4.07249	0.333333	17	3
183	2013	0.0528614	0.0528614	0.0528614	0.0528614	0.0528614	0.0528614	46.4	1.09988	-0.0192989	8.95053	0.263037	0	0	0	5.68	3.69581	0	18.5514	3.04452	0.281228	3.72804	0.5	10	8
183	2014	0.0495784	0.0495784	0.0495784	0.0495784	0.0495784	0.0495784	47.6	0.624547	0.0219448	8.93208	0.291239	0	0	0	5.87	4.12386	0	18.5524	3.09104	0.26004	3.67327	0.5	10	8
183	2015	0.0528851	0.0528851	0.0528851	0.0528851	0.0528851	0.0528851	51.6	0.628468	-0.0712941	9.01311	0.349872	0	0	0	5.21	2.70985	0	18.4684	3.13549	0.266477	3.76115	0.5	10	8
183	2016	0.053407	0.053407	0.053407	0.053407	0.053407	0.053407	51.6	0.692681	-0.0252366	9.21184	0.343913	0	0	0	5.28	2.87995	0	18.4737	3.17805	0.295585	3.64623	0.5	10	8
183	2018	0.0562341	0.0562341	0.0562341	0.0562341	0.0562341	0.0562341	53.8	0.300351	0.00740707	9.16555	0.523089	0	0	0	5.54	1.18277	0	18.2951	3.2581	0.118013	3.60278	0.4	10	8
183	2019	0.053106	0.053106	0.053106	0.053106	0.053106	0.053106	54.8	1.20317	0.00864615	8.99702	0.603406	0	0	0	5.68	1.73943	0	18.2874	3.29584	0.103227	3.58364	0.4	10	8
183	2020	0.0523476	0.0523476	0.0523472	0.0523476	0.0523472	0.0523472	55.7	1.11738	-0.118716	8.91409	0.667743	0	0	0	5.82	-0.109789	0	18.3948	3.3322	0.313241	3.57555	0.4	10	8
184	2011	0.0325261	0.0325261	0.0325261	0.0325261	0.0325261	0.0325261	37.2	0.093448	-0.062176	9.19817	0.114849	0	0	0	5.7	2.24723	13.8155	20.8849	2.77259	0.468715	3.4924	0.333333	18	3
184	2012	0.0360067	0.0360067	0.0360067	0.0360067	0.0360067	0.0360067	40.1	-0.32304	0.00288579	9.13508	0.181347	0	0	0	6.21	2.58841	12.8992	21.1058	2.83321	0.564787	3.54623	0.333333	18	3
184	2013	0.0357444	0.0357444	0.0357444	0.449149	0.415835	0.423236	43.1	0.090822	-0.0305357	9.14666	0.250338	0	0	0	6.58	3.02931	0	20.909	2.89037	0.495739	3.53989	0.333333	18	3
184	2015	0.026553	0.026553	0.026553	0.026553	0.026553	0.026553	46.8	-0.590318	0.0358833	9.06312	0.326386	0.693147	0	0.693147	7.35	2.45949	13.3535	22.717	2.99573	0.733866	4.1649	0.333333	18	3
184	2016	0.0286349	0.0286349	0.0286349	0.0286349	0.0286349	0.0286349	51.4	10.2879	0.0278898	9.22641	0.33445	1.09861	0	1.09861	7.47	3.2262	12.2061	22.6427	3.04452	0.713111	4.12288	0.333333	18	11
184	2017	0.0283629	0.0283629	0.0283629	0.355673	0.325642	0.335147	58.5	9.01772	0.0459679	9.03515	0.399417	0.693147	0	0.693147	7.78	2.42561	0	22.9376	3.09104	0.693009	4.03191	0.333333	18	11
184	2018	0.331613	0.0287788	0.339392	0.397571	0.372549	0.380809	65.3	1.10787	0.0104268	8.8465	0.485594	1.15525	0	1.15525	8.11	2.08471	0	23.2316	3.13549	0.757065	4.04502	0.375	18	11
184	2019	0.324467	0.0281587	0.332079	0.0281587	0.0281587	0.0281587	71.9	3.11077	0.0121393	8.86855	0.569889	1.61734	0	1.61734	8.45	1.94719	0	23.0465	3.17805	0.739542	3.99218	0.333333	18	11
184	2020	0.0328456	0.0328456	0.0328401	0.0328456	0.0328401	0.0328401	78.1	-0.547492	0.00403787	8.87445	0.621558	2.07944	0	2.07944	8.8	2.45419	0	22.9696	3.21888	0.719366	3.93585	0.333333	18	11
185	2011	0.0292869	0.0292869	0.0292869	0.0292869	0.0292869	0.0292869	47.8	1.95766	0.0363695	8.61432	0.148977	0	0	0	6.32	2.25636	0	23.0129	2.94444	0.620365	3.52383	0.428571	3	11
185	2012	0.453258	0.0329491	0.468165	0.0329491	0.0329491	0.0329491	50.2	-0.582662	0.0268371	8.72111	0.214509	0	0	0	6.53	2.20035	0	23.1777	2.99573	0.655948	3.46001	0.4	3	11
185	2013	0.0285898	0.0285898	0.0285898	0.395231	0.0285898	0.417877	55.9	4.30692	0.0177376	8.74273	0.282859	0	0	0	6.57	2.96556	0	23.1869	3.04452	0.615793	3.25472	0.428571	3	11
185	2015	0.407604	0.0315265	0.417167	0.352348	0.0315265	0.373294	62.2	2.47304	0.0252281	8.98118	0.361784	0	0	0	6.66	2.67859	0	22.8939	3.13549	0.49434	3.34091	0.428571	3	11
185	2016	0.0279316	0.0279316	0.0279316	0.0279316	0.0279316	0.0279316	62.6	-0.789139	-0.0536715	8.98143	0.359349	0	0	0	6.75	3.11458	9.10498	22.9091	3.17805	0.511253	3.37876	0.428571	3	11
185	2017	0.336012	0.305146	0.32511	0.274054	0.0245211	0.289752	64.2	-0.789139	0.000779125	8.84722	0.417558	0	0	0	6.81	2.65197	0	23.0433	3.21888	0.572248	3.40855	0.428571	3	11
185	2018	0.0200469	0.0200469	0.0200469	0.0200469	0.0200469	0.0200469	65.8	-0.0875	0.0523377	9.08783	0.486256	0	0	0	6.87	1.93246	0	22.6123	3.2581	0.27457	3.38525	0.428571	3	11
185	2019	0.0229775	0.0229775	0.0229775	0.257147	0.0229775	0.270976	67.3	-0.445696	0.00494783	8.95596	0.554004	0	0	0	6.93	2.54573	0	22.5252	3.29584	0.280012	3.4304	0.428571	3	11
185	2020	0.0628017	0.00545021	0.0372931	0.0609129	0.0363934	0.00316228	68.7	10.2879	0.0650645	8.75621	0.605031	0	0	0	6.99	2.34437	0	22.4844	3.3322	0.0840796	3.3142	0.428571	3	11
186	2011	0.0384425	0.0384425	0.0384425	0.0384425	0.0384425	0.0384425	37.8	-0.335173	-0.0298679	9.16545	0.116195	0.808672	0	0.808672	6.85	3.25813	13.039	21.8967	2.77259	0.770406	4.15654	0.4	8	3
186	2012	0.0395133	0.0395133	0.0395133	0.446199	0.0395133	0.465985	40.1	0.409563	-0.010089	9.05579	0.180078	0.924196	0	0.924196	7.24	3.26034	0	21.7562	2.83321	0.75248	4.16487	0.4	8	3
186	2014	0.0338231	0.0338231	0.0338231	0.0338231	0.0338231	0.0338231	47.6	0.229459	-0.05224	8.69718	0.279843	1.15525	0	1.15525	7.76	3.89596	10.4164	21.5139	2.94444	0.728326	4.16137	0.4	8	3
186	2016	0.00316228	0.00316228	0.00316228	0.00316228	0.00316228	0.00316228	52.9	1.40615	0.0157371	8.79057	0.333472	1.38629	0	1.38629	7.94	3.69707	0	27.3765	3.04452	0.844476	4.17909	0.4	8	3
187	2011	0.0273053	0.0273053	0.0273053	0.306005	0.0273053	0.323312	26.6	-0.089615	0.0284818	9.34723	0.090743	0	0	0	6.42	2.41299	10.309	22.124	2.77259	0.451667	3.83295	0.333333	15	3
187	2012	0.408653	0.0353273	0.422093	0.0353273	0.0353273	0.0353273	31.3	-0.25041	0.0515136	8.92146	0.158525	0	0	0	6.25	2.60571	12.3458	22.2246	2.83321	0.457357	3.82266	0.25	15	3
187	2013	0.0281472	0.0281472	0.0281472	0.0281472	0.0281472	0.0281472	35.9	-0.191272	0.0370052	8.80418	0.221655	0	0	0	6.5	3.68173	10.5966	22.1925	2.89037	0.41399	3.80241	0.333333	15	3
187	2014	0.0278822	0.0278822	0.0278822	0.0278822	0.0278822	0.0278822	36.9	-0.232104	0.0300618	8.85481	0.257213	0	0	0	7.4	2.7668	0	22.1245	2.94444	0.353838	3.84623	0.375	15	3
187	2015	0.0309983	0.0309983	0.0309983	0.0309983	0.0309983	0.0309983	39.4	-0.161018	0.0301353	8.86574	0.294317	0	0	0	6.98	2.79685	14.9972	22.0866	2.99573	0.321319	3.88906	0.333333	15	3
187	2016	0.0289065	0.0289065	0.0289065	0.398798	0.0289065	0.42081	44.3	-0.173437	0.0224829	9.03253	0.309705	0	0	0	7.09	3.55952	0	22.0779	3.04452	0.312097	3.79672	0.333333	15	3
187	2017	0.368562	0.0259114	0.377953	0.0259114	0.0259114	0.0259114	49.5	-0.229327	0.00420107	9.00455	0.370388	0	0	0	7.26	3.00422	0	21.9813	3.09104	0.252183	3.73831	0.333333	15	3
187	2018	0.0201202	0.0201202	0.0201202	0.22517	0.0201202	0.23728	54.4	-0.152775	0.000826584	9.11372	0.456852	0	0	0	7.44	2.66582	0	22.0554	3.13549	0.30386	3.75999	0.333333	15	3
187	2019	0.022946	0.022946	0.022946	0.022946	0.022946	0.022946	59	-0.131034	0.00274487	9.11449	0.546223	0	0	0	7.62	2.86992	0	22.122	3.17805	0.337815	3.77305	0.333333	15	3
187	2020	0.0242522	0.0242522	0.0242372	0.271048	0.0242372	0.285832	63.2	-0.120242	0.00834812	9.11801	0.60777	0	0	0	7.8	2.74345	0	22.2843	3.21888	0.395434	3.79996	0.333333	15	3
188	2011	0.0316959	0.0316959	0.0316959	0.0316959	0.0316959	0.0316959	70.3	1.8258	0.0893563	9.14623	0.313677	0	0	0	8.1	1.07056	0	22.6347	2.94444	0.629394	4.46761	0.333333	1	11
188	2012	0.0330635	0.0330635	0.0330635	0.0330635	0.0330635	0.0330635	72.2	0.580867	0.0574844	9.0833	0.39923	0	0	0	8.75	2.09064	0	23.0818	2.99573	0.712403	4.47188	0.333333	1	11
188	2013	0.0288132	0.0288132	0.0288132	0.0288132	0.0288132	0.0288132	75.2	1.16541	0.0274727	9.02051	0.479286	0	0	0	9.12	2.28509	0	23.6282	3.04452	0.806703	4.46565	0.333333	1	11
188	2014	0.0289047	0.0289047	0.0289047	0.0289047	0.0289047	0.0289047	75.3	1.35229	0.0163307	8.98042	0.520671	0	0	0	9.37	2.81273	0	23.9299	3.09104	0.848133	4.39035	0.333333	1	11
188	2015	0.0271993	0.0271993	0.0271993	0.0271993	0.0271993	0.0271993	76.5	1.36246	0.00846977	8.95841	0.586331	0	0	0	8.89	3.09124	0	24.2495	3.13549	0.800459	4.33617	0.333333	1	11
188	2016	0.0257237	0.0257237	0.0257237	0.0257237	0.0257237	0.0257237	77.8	3.0404	0.0106914	9.12652	0.564752	1.09861	0	1.09861	9.14	2.99453	0	24.5204	3.17805	0.843706	4.29013	0.333333	1	11
188	2017	0.0246837	0.0246837	0.0246837	0.0246837	0.0246837	0.0246837	79	1.51786	0.0168196	8.89864	0.639441	2.30259	0	2.30259	9.42	3.38137	0	24.6609	3.21888	0.840289	4.28973	0.333333	1	11
188	2018	0.0260554	0.0260554	0.0260554	0.0260554	0.0260554	0.0260554	80.3	1.44657	0.0233137	9.13906	0.772674	1.09861	0	1.09861	9.7	1.23321	0	24.7049	3.2581	0.813805	4.40646	0.375	1	11
188	2019	0.0259617	0.0259617	0.0259617	0.0259617	0.0259617	0.0259617	81.5	1.70326	0.0166475	9.14772	0.895462	0.693147	0	0.693147	10	0.245865	0	24.6947	3.29584	0.816847	4.37973	0.375	1	11
188	2020	0.0264198	0.0264198	0.0264084	0.0264198	0.0264084	0.0264084	82.7	0.926968	-0.024348	9.2967	0.982197	0.693147	0	0.693147	10.3	-0.109789	0	24.6431	3.3322	0.834508	4.3589	0.333333	1	11
189	2013	0.0403366	0.0403366	0.0403366	0.0403366	0.0403366	0.0403366	36.3	3.39625	0.0256102	9.11482	0.220787	0	0	0	5.84	3.00999	0	19.8793	3.04452	0.38989	3.98023	0.333333	19	3
189	2014	0.0413883	0.0413883	0.0413883	0.0413883	0.0413883	0.0413883	38.6	0.453784	-0.107113	8.77509	0.246831	0	0	0	6.78	2.63145	0	19.7396	3.09104	0.405503	3.93028	0.333333	19	3
189	2015	0.0484793	0.0484793	0.0484793	0.0484793	0.0484793	0.0484793	39.9	-0.638265	-0.171034	8.7692	0.288399	0	0	0	7.09	3.01585	0	19.5397	3.13549	0.444994	3.90735	0.375	19	3
189	2017	0.0446862	0.0446862	0.0446862	0.0446862	0.0446862	0.0446862	48	0.671793	-0.0927831	8.93221	0.35728	0	0	0	7.33	1.806	0	19.7957	3.21888	0.496648	3.92087	0.333333	19	3
189	2018	0.0506364	0.0506364	0.0506364	0.0506364	0.0506364	0.0506364	51.9	9.36956	0.0266582	9.16471	0.43638	0	0	0	7.6	1.58474	0	19.6502	3.2581	0.402865	3.88243	0.333333	19	3
189	2019	0.0465504	0.0465504	0.0465504	0.0465504	0.0465504	0.0465504	56.2	0.12132	0.0337966	9.07131	0.520423	0	0	0	7.88	1.29896	0	19.5725	3.29584	0.320823	3.8515	0.333333	19	3
189	2020	0.0454663	0.0454663	0.0454649	0.0454663	0.0454649	0.0454649	60.7	-0.273357	0.0079585	9.07749	0.590789	1.09861	0	1.09861	8.16	0.743097	0	19.7761	3.3322	0.449633	3.7654	0.333333	19	3
190	2011	0.0369034	0.0369034	0.0369034	0.0369034	0.0369034	0.0369034	35.2	0.301951	0.196707	8.87417	0.115951	0.693147	0	0.693147	5.55	2.45913	0	23.0339	2.94444	0.0977966	3.69724	0.428571	13	3
190	2012	0.0378008	0.0378008	0.0378008	0.0378008	0.0378008	0.0378008	38.6	0.176546	0.0592868	8.99702	0.178698	0.693147	0	0.693147	6.06	2.1951	13.3722	23.1177	2.99573	0.110211	3.61808	0.428571	13	3
190	2013	0.0332521	0.0332521	0.0332521	0.0332521	0.0332521	0.0332521	42.3	0.342905	0.0877391	8.73633	0.238496	0.693147	0	0.693147	6.11	2.61498	13.4761	23.217	3.04452	0.11983	3.57281	0.428571	13	3
190	2014	0.0348107	0.0348107	0.0348107	0.0348107	0.0348107	0.0348107	45.2	0.163596	0.102966	8.95764	0.272935	0.693147	0	0.693147	6.27	3.11204	14.0287	23.3457	3.09104	0.0806487	3.48641	0.428571	13	3
190	2015	0.0289165	0.0289165	0.0289165	0.0289165	0.0289165	0.0289165	47.7	0.354708	0.13118	8.93485	0.318998	0.693147	0	0.693147	6.47	2.85074	15.1314	23.7107	3.13549	0.113463	3.54549	0.428571	13	3
190	2016	0.328814	0.028536	0.337193	0.318925	0.028536	0.336528	50.9	0.382034	0.0814061	8.96712	0.32619	0.693147	0	0.693147	6.7	2.64244	13.1692	23.7359	3.17805	0.072096	3.86044	0.428571	13	3
190	2017	0.0284136	0.0284136	0.0284136	0.391999	0.402698	0.0284136	54.6	0.299278	0.0844283	8.73279	0.387665	0.693147	0	0.693147	6.84	2.56188	12.4292	23.8077	3.21888	0.0603057	3.8761	0.428571	13	3
190	2018	0.0216793	0.0216793	0.0216793	0.314051	0.323762	0.0216793	58.4	0.136353	0.0374984	9.11548	0.4629	1.09861	0	1.09861	6.98	1.4848	0	23.9284	3.2581	0.138458	3.83526	0.428571	13	3
190	2019	0.0237598	0.0237598	0.0237598	0.337159	0.346303	0.0237598	62.3	0.019317	0.0540058	9.1368	0.538942	0.693147	0	0.693147	7.13	2.79669	0	23.9737	3.29584	0.130081	3.83769	0.5	13	3
190	2020	0.0239475	0.0239475	0.023932	0.318283	0.327536	0.023932	66.4	0.2851	0.0618354	9.12031	0.591317	1.38629	0	1.38629	7.27	0.622591	0	24.0321	3.3322	0.139806	3.73523	0.333333	13	3
191	2011	0.511353	0.499167	0.50954	0.47475	0.452336	0.472589	37	0.370034	0.025338	9.19898	0.11751	0	0	0	6.32	2.18708	0	24.3215	2.77259	0.599021	3.95076	0.333333	22	3
191	2012	0.60097	0.629174	0.552918	0.576907	0.576915	0.52045	40.9	0.496028	0.0306826	9.16649	0.180731	0	0	0	6.94	1.8559	0	24.5545	2.83321	0.666268	3.99952	0.333333	22	3
191	2013	0.544202	0.546435	0.516283	0.560573	0.566597	0.517341	43.9	0.261139	0.064996	9.08194	0.249883	0	0	0	7.22	2.51195	0	24.7004	2.89037	0.650706	3.9298	0.333333	22	3
191	2014	0.435087	0.0317112	0.445611	0.491554	0.473579	0.485034	45.7	0.288331	0.107882	9.09144	0.28	0.693147	0	0.693147	7.8	2.04142	15.3328	24.9673	2.94444	0.63472	3.87133	0.384615	22	3
191	2015	0.454694	0.440524	0.445091	0.441019	0.439332	0.403805	48.3	0.239696	0.110973	9.14142	0.327093	1.60944	1.60944	0	7.69	2.13665		25.2165	2.99573	0.617805	3.89526	0.384615	22	3
191	2016	0.418946	0.43219	0.389981	0.425671	0.42638	0.409577	51.6	0.400456	0.0964844	9.26748	0.333295	0.693147	0.693147	0	8.15	1.548	15.8093	25.3915	3.04452	0.592968	3.95766	0.461538	22	3
191	2017	0.416014	0.413777	0.407151	0.42494	0.425822	0.407151	54.7	0.598852	0.067924	9.10531	0.398672	2.3979	1.79176	1.79176	8.47	1.95601	0	25.3879	3.09104	0.552762	3.99435	0.538462	22	3
191	2018	0.3555	0.360828	0.346023	0.373432	0.374173	0.369418	57.2	0.157493	0.00773739	9.0043	0.489822	2.19722	2.19722	0	8.79	1.77326	0	25.2611	3.13549	0.506327	3.99876	0.571429	22	3
191	2019	0.46069	0.464796	0.453565	0.467009	0.470686	0.44979	59.4	0.671944	-0.027138	9.08648	0.580953	2.07944	2.07944	0	9.14	1.37234	0	25.3043	3.17805	0.549934	4.02505	0.571429	22	3
192	2011	0.0326889	0.0326889	0.0326889	0.0326889	0.0326889	0.0326889	46.8	-0.02501	0.0119265	9.04994	0.162533	0	0	0	9.18	2.5098	0	22.3254	2.89037	0.831046	4.2566	0.363636	5	6
192	2012	0.033263	0.033263	0.033263	0.033263	0.033263	0.033263	50	0.158348	0.00998287	8.903	0.228854	0	0	0	9.94	2.66617	0	22.3429	2.94444	0.821884	4.23076	0.363636	5	6
192	2013	0.0298724	0.0298724	0.0298724	0.0298724	0.0298724	0.0298724	51.7	0.00228	0.0242644	8.88917	0.301921	0	0	0	9.86	3.01597	0	22.4428	2.99573	0.832431	4.2029	0.363636	5	6
192	2014	0.0266421	0.0266421	0.0266421	0.0266421	0.0266421	0.0266421	53.8	-0.090328	0.0719142	8.90544	0.328137	0	0	0	9.64	2.75506	0	22.8053	3.04452	0.819093	4.19773	0.363636	5	6
192	2016	0.0307913	0.0307913	0.0307913	0.0307913	0.0307913	0.0307913	56.6	0.2944	0.0448594	9.02124	0.375044	0	0	0	9.26	3.0727	0	23.2356	3.13549	0.740831	4.24647	0.416667	5	6
192	2017	0.0304217	0.0304217	0.0304217	0.0304217	0.0304217	0.0304217	57.5	-0.221671	-0.0413299	8.87151	0.441431	0	0	0	9.46	2.45012	0	22.921	3.17805	0.704506	4.24647	0.384615	5	6
192	2018	0.0289731	0.0289731	0.0289731	0.0289731	0.0289731	0.0289731	58.4	0.053397	0.0134027	9.21473	0.550513	0	0	0	9.67	2.97956	0	22.6629	3.21888	0.612464	4.2272	0.384615	5	6
192	2019	0.0293384	0.0293384	0.0293384	0.0293384	0.0293384	0.0293384	59.2	0.004044	0.0286752	8.97056	0.64725	0	0	0	9.88	2.60648	0	22.648	3.2581	0.582253	4.22117	0.384615	5	6
192	2020	0.0353374	0.0353374	0.0353332	0.0353374	0.0353332	0.0353332	60	0.16794	0.00820285	8.98193	0.701836	0	0	0	10.1	2.48607	0	22.6125	3.29584	0.573951	4.22091	0.384615	5	6
193	2011	0.0432779	0.0432779	0.0432779	0.0432779	0.0432779	0.0432779	37.2	0.288882	-0.0569008	9.19817	0.114849	0	0	0	5.7	2.24723	0	21.3565	2.94444	0.249239	3.31713	0.333333	18	3
193	2012	0.0430434	0.0430434	0.0430434	0.0430434	0.0430434	0.0430434	40.1	0.429685	0.00668648	9.13508	0.181347	0	0	0	6.21	2.58841	0	21.4483	2.99573	0.255418	3.29259	0.333333	18	3
193	2013	0.0378574	0.0378574	0.0378574	0.0378574	0.0378574	0.0378574	43.1	0.221806	-0.0465702	9.14666	0.250338	0	0	0	6.58	3.02931	14.0113	21.492	3.04452	0.334133	3.28435	0.333333	18	3
193	2015	0.042577	0.042577	0.042577	0.042577	0.042577	0.042577	46.8	0.622894	0.103992	9.06312	0.326386	0	0	0	7.35	2.45949	14.2651	21.6026	3.13549	0.259628	3.38491	0.333333	18	3
194	2011	0.418942	0.0363577	0.429617	0.407452	0.0363577	0.430498	27.7	0.218172	-0.00110442	9.15133	0.103099	0	0	0	5.81	2.71468	0	21.8513	2.99573	0.955375	3.39751	0.333333	23	11
194	2012	0.037562	0.037562	0.037562	0.037562	0.037562	0.037562	31.8	0.210302	0.000157694	9.14035	0.167389	0	0	0	6.03	2.19369	0	21.7736	3.04452	0.930626	3.39115	0.333333	23	11
194	2013	0.0326412	0.0326412	0.0326412	0.0326412	0.0326412	0.0326412	35.1	0.992204	0.00550023	9.0043	0.238288	0	0	0	6.18	2.63	0	21.9308	3.09104	0.940926	3.38071	0.333333	23	5
194	2014	0.0297544	0.0297544	0.0297544	0.0297544	0.0297544	0.0297544	37.3	0.492321	-0.0108165	8.83463	0.267238	0	0	0	6.52	2.81231	0	22.0266	3.13549	0.959318	3.5131	0.333333	23	5
194	2015	0.0311135	0.0311135	0.0311135	0.0311135	0.0311135	0.0311135	40	0.345461	0.012388	8.89192	0.319138	0	0	0	7.01	2.18902	0	22.1023	3.17805	0.827119	4.04529	0.333333	23	5
194	2016	0.0308777	0.0308777	0.0308777	0.0308777	0.0308777	0.0308777	43.6	-0.222365	0.00967344	8.97626	0.323724	0	0	0	7.08	2.15511	0	21.9713	3.21888	0.792944	3.97232	0.375	23	5
194	2017	0.0301151	0.0301151	0.0301151	0.0301151	0.0301151	0.0301151	47.5	0.770099	0.00975079	8.82541	0.384581	0	0	0	7.26	2.18144	0	21.8173	3.2581	0.738966	3.94652	0.375	23	5
194	2018	0.0328692	0.0328692	0.0328692	0.0328692	0.0328692	0.0328692	51.6	3.02905	0.0228275	9.05123	0.469235	0	0	0	7.45	2.36501	0	21.9825	3.29584	0.752415	3.93522	0.375	23	5
194	2019	0.0300171	0.0300171	0.0300171	0.0300171	0.0300171	0.0300171	55.7	1.25053	0.0181029	8.88281	0.542183	0.693147	0.693147	0	7.65	1.95982	0	22.4951	3.3322	0.812086	3.96327	0.333333	23	5
194	2020	0.0294848	0.0294848	0.0294768	0.0294848	0.0294768	0.0294768	59.9	0.809725	0.0320681	9.00504	0.620762	3.55535	3.46574	1.38629	7.85	2.63261	0	22.8442	3.3673	0.797314	4.06317	0.333333	23	5
195	2011	0.525506	0.555271	0.425003	0.521748	0.465017	0.525707	27.7	0.218889	0.000403069	9.15133	0.103099	1.09861	0	1.09861	5.81	2.71468		24.1679	2.94444	0.525744	4.17597	0.454545	23	3
195	2012	0.037102	0.037102	0.037102	0.037102	0.037102	0.037102	31.8	0.057222	0.019269	9.14035	0.167389	1.09861	0	1.09861	6.03	2.19369		24.1592	2.99573	0.504488	4.16741	0.5	23	2
195	2013	0.0288049	0.0288049	0.0288049	0.435504	0.424907	0.421021	35.1	0.058787	0.015723	9.0043	0.238288	0.963457	0	0.963457	6.18	2.63	16.0967	24.2998	3.04452	0.577386	4.1533	0.363636	23	2
195	2014	0.400238	0.0273589	0.409919	0.377448	0.315649	0.384452	37.3	-0.040498	-0.114082	8.83463	0.267238	0.828302	0	0.828302	6.52	2.81231	15.0574	24.6811	3.09104	0.767554	4.13851	0.363636	23	2
195	2015	0.386573	0.398134	0.342952	0.325012	0.333883	0.0259179	40	-0.018893	-0.0432488	8.89192	0.319138	0.693147	0	0.693147	7.01	2.18902	0	24.7488	3.13549	0.825853	4.15763	0.363636	23	2
195	2018	0.474344	0.458846	0.432673	0.506842	0.522515	0.0366886	51.6	0.1543	0.206226	9.05123	0.469235	2.48491	0.693147	2.3979	7.45	2.36501	0	23.1969	3.2581	0.351754	4.15901	0.333333	23	3
195	2019	0.0343816	0.0343816	0.0343816	0.547103	0.552056	0.482184	55.7	-0.109648	0.112329	8.88281	0.542183	2.63906	0.693147	2.56495	7.65	1.95982	0	23.2856	3.29584	0.256702	4.17463	0.333333	23	3
195	2020	0.519803	0.496753	0.498889	0.523291	0.505362	0.498889	59.9	-0.022525	0.0208335	9.00504	0.620762	2.63906	0.693147	2.56495	7.85	2.63261	0	23.1785	3.3322	0.158988	4.15601	0.375	23	3
196	2011	0.0361205	0.0361205	0.0361205	0.499685	0.467	0.479881	26.6	0.062291	0.0475516	9.34723	0.090743	0	0	0	6.42	2.41299	13.8353	24.1973	2.99573	0.645426	4.05628	0.333333	15	3
196	2012	0.483579	0.0372578	0.499483	0.0372578	0.0372578	0.0372578	31.3	0.291611	0.0195632	8.92146	0.158525	0	0	0	6.25	2.60571	11.2898	24.4095	3.04452	0.697281	4.0509	0.357143	15	3
196	2013	0.422683	0.446624	0.341845	0.419368	0.400234	0.407357	35.9	0.366829	0.0138396	8.80418	0.221655	0	0	0	6.5	3.68173	0	24.4058	3.09104	0.699186	4.04521	0.384615	15	3
196	2014	0.358092	0.027662	0.366753	0.027662	0.027662	0.027662	36.9	-0.062232	0.00718824	8.85481	0.257213	0.693147	0.693147	0	7.4	2.7668	0	24.5719	3.13549	0.666115	4.17395	0.4	15	3
196	2015	0.371819	0.35788	0.339155	0.423005	0.4274	0.340521	39.4	-0.162555	-0.0165239	8.86574	0.294317	0.831777	0.77424	0.138629	6.98	2.79685	0	24.5113	3.17805	0.66883	3.8387	0.333333	15	3
196	2016	0.308965	0.333672	0.0268134	0.336242	0.310591	0.316214	44.3	-0.060972	0.00727482	9.03253	0.309705	0.970406	0.855333	0.277259	7.09	3.55952	0	24.5209	3.21888	0.60694	3.79093	0.333333	15	3
196	2017	0.365108	0.35142	0.333691	0.400192	0.385573	0.374411	49.5	-0.025355	0.0155083	9.00455	0.370388	1.10904	0.936426	0.415888	7.26	3.00422	0	24.5902	3.2581	0.611346	3.88603	0.333333	15	3
196	2018	0.39436	0.389057	0.366865	0.383013	0.380396	0.326965	54.4	0.125321	0.0208575	9.11372	0.456852	1.24766	1.01752	0.554518	7.44	2.66582	0	24.5731	3.29584	0.585336	3.89269	0.333333	15	3
196	2019	0.366239	0.352509	0.334065	0.432347	0.428532	0.397272	59	0.009821	0.021228	9.11449	0.546223	1.38629	1.09861	0.693147	7.62	2.86992	0	24.5926	3.3322	0.582373	3.93919	0.333333	15	3
196	2020	0.412586	0.0301092	0.422161	0.487156	0.467695	0.488475	63.2	0.013342	0.0184174	9.11801	0.60777	1.38629	1.09861	0.693147	7.8	2.74345	0	24.678	3.3673	0.604078	3.95998	0.333333	15	3
197	2011	0.030097	0.030097	0.030097	0.030097	0.030097	0.030097	35.2	10.2879	0.0490293	8.87417	0.115951	0	0	0	5.55	2.45913	0	23.0892	2.94444	0.786991	4.39954	0.333333	13	11
197	2012	0.0379052	0.0379052	0.0379052	0.0379052	0.0379052	0.0379052	38.6	0.000133	0.0527353	8.99702	0.178698	0	0	0	6.06	2.1951	0	23.1282	2.99573	0.746061	4.4007	0.333333	13	11
197	2013	0.0300699	0.0300699	0.0300699	0.0300699	0.0300699	0.0300699	42.3	10.2879	0.0473372	8.73633	0.238496	0	0	0	6.11	2.61498	0	23.2792	3.04452	0.766583	4.4035	0.333333	13	11
197	2014	0.0280942	0.0280942	0.0280942	0.0280942	0.0280942	0.0280942	45.2	10.2879	0.0488906	8.95764	0.272935	0	0	0	6.27	3.11204	0	23.2045	3.09104	0.704834	4.33157	0.333333	13	11
197	2015	0.0323453	0.0323453	0.0323453	0.0323453	0.0323453	0.0323453	47.7	-0.056177	0.0274881	8.93485	0.318998	0	0	0	6.47	2.85074	0	23.1991	3.13549	0.68359	4.38	0.333333	13	11
197	2016	0.0277718	0.0277718	0.0277718	0.0277718	0.0277718	0.0277718	50.9	0.261699	0.0217044	8.96712	0.32619	0	0	0	6.7	2.64244	0	23.535	3.17805	0.662786	4.39544	0.333333	13	11
197	2017	0.0294946	0.0294946	0.0294946	0.0294946	0.0294946	0.0294946	54.6	-0.634918	0.0553384	8.73279	0.387665	0	0	0	6.84	2.56188	0	23.34	3.21888	0.553553	4.37671	0.333333	13	11
197	2018	0.0284173	0.0284173	0.0284173	0.0284173	0.0284173	0.0284173	58.4	2.96696	0.0874718	9.11548	0.4629	0	0	0	6.98	1.4848	0	23.2594	3.2581	0.487119	4.37539	0.333333	13	11
197	2019	0.0286724	0.0286724	0.0286724	0.0286724	0.0286724	0.0286724	62.3	-0.557061	0.0773143	9.1368	0.538942	0.693147	0.693147	0	7.13	2.79669	11.5129	22.8456	3.29584	0.215948	4.38721	0.333333	13	11
197	2020	0.0303792	0.0303792	0.030372	0.0303792	0.030372	0.030372	66.4	-0.640029	0.0339423	9.12031	0.591317	0	0	0	7.27	0.622591	11.2898	22.7312	3.3322	0.14803	4.43072	0.333333	13	11
198	2011	0.0334588	0.0334588	0.0334588	0.0334588	0.0334588	0.0334588	57	0.234272	0.0039273	9.15197	0.176729	0	0	0	6.91	2.75515	13.3547	22.0477	2.94444	0.814329	3.10584	0.375	7	19
198	2012	0.0327105	0.0327105	0.0327105	0.0327105	0.0327105	0.0327105	61.3	0.14209	0.00310829	7.76684	0.246148	0	0	0	7.33	3.14953	0	22.3184	2.99573	0.723404	3.12008	0.428571	7	6
198	2013	0.0298674	0.0298674	0.0298674	0.0298674	0.0298674	0.0298674	64.1	0.124784	0.00390381	8.74672	0.315845	0	0	0	7.47	3.52439	0	22.4607	3.04452	0.744141	3.68796	0.428571	7	6
198	2014	0.0271943	0.0271943	0.0271943	0.0271943	0.0271943	0.0271943	65.5	0.363059	0.000505743	8.72681	0.337952	0	0	0	8.09	3.52235	0	22.5028	3.09104	0.758119	3.71278	0.428571	7	6
198	2015	0.0290493	0.0290493	0.0290493	0.0290493	0.0290493	0.0290493	69.6	0.165869	0.00501407	8.71785	0.391683	0	0	0	8.96	3.53243	0	22.6908	3.13549	0.809664	3.64588	0.428571	7	6
198	2016	0.0282456	0.0282456	0.0282456	0.0282456	0.0282456	0.0282456	69.7	0.122932	0.00591148	9.01918	0.384441	0	0	0	9.15	2.776	0	22.6338	3.17805	0.791871	3.71402	0.428571	7	6
198	2017	0.027667	0.027667	0.027667	0.027667	0.027667	0.027667	70.5	-0.015442	0.00871057	8.72988	0.448496	0	0	0	9.5	2.26171	0	22.6759	3.21888	0.792013	3.73193	0.5	7	6
198	2018	0.0278117	0.0278117	0.0278117	0.0278117	0.0278117	0.0278117	71.2	0.010665	0.00403688	9.09583	0.540844	0	0	0	9.87	2.25406	0	22.7739	3.2581	0.797246	3.82486	0.428571	7	6
198	2019	0.0293386	0.0293386	0.0293386	0.0293386	0.0293386	0.0293386	71.8	0.029919	0.00951797	8.92186	0.625011	0	0	0	10.26	1.82485	0	22.868	3.29584	0.799435	3.98132	0.428571	7	6
198	2020	0.0280514	0.0280514	0.028042	0.0280514	0.028042	0.028042	72.4	0.952123	0.0156117	8.94872	0.673988	0	0	0	10.65	2.15711	0	22.9405	3.3322	0.794325	3.95523	0.428571	7	6
199	2013	0.0486563	0.0486563	0.0486563	0.0486563	0.0486563	0.0486563	55.9	-0.38807	0.0187341	8.74273	0.282859	0	0	0	6.57	2.96556	0	19.5033	3.17805	0.231722	4.0011	0.333333	3	3
199	2015	0.0496309	0.0496309	0.0496309	0.0496309	0.0496309	0.0496309	62.2	0.326983	-0.192121	8.98118	0.361784	0.693147	0	0.693147	6.66	2.67859	0	19.2081	3.2581	0.269247	3.88438	0.333333	3	3
200	2011	0.0353844	0.0353844	0.0353844	0.0353844	0.0353844	0.0353844	32.8	-0.213301	0.0278446	9.0902	0.111451	0	0	0	3.91	3.60211	13.9108	22.045	2.77259	0.731939	3.63342	0.333333	30	3
200	2012	0.0310909	0.0310909	0.0310909	0.0310909	0.0310909	0.0310909	40.3	0.055661	0.00837448	9.12206	0.176572	0	0	0	4.28	4.08855	0	22.0114	2.83321	0.26082	4.17238	0.333333	30	3
200	2013	0.0284006	0.0284006	0.0284006	0.0284006	0.0284006	0.0284006	43.7	0.046392	0.021683	8.94716	0.23481	0	0	0	4.38	4.12386	14.0466	21.9907	2.89037	0.227402	4.08673	0.333333	30	3
200	2014	0.0273003	0.0273003	0.0273003	0.0273003	0.0273003	0.0273003	45.1	0.166963	0.0168848	8.89371	0.270675	0	0	0	5.15	4.12386	13.5278	21.8537	2.94444	0.106284	4.07622	0.333333	30	3
200	2015	0.0296981	0.0296981	0.0296981	0.0296981	0.0296981	0.0296981	49.3	-0.088558	0.00945004	8.84029	0.326792	0	0	0	4.95	4.12386	13.902	21.8687	2.99573	0.111514	4.02483	0.333333	30	3
200	2016	0.0372144	0.0372144	0.0372144	0.0372144	0.0372144	0.0372144	50.7	0.314888	0.0329703	8.96175	0.322086	0	0	0	5.14	4.12386	14.0252	21.9263	3.04452	0.130624	4.02103	0.375	30	3
200	2017	0.0306168	0.0306168	0.0306168	0.0306168	0.0306168	0.0306168	52.3	-0.237308	0.0270931	9.00749	0.39963	0	0	0	5.3	3.99133	0	21.9599	3.09104	0.13317	4.11559	0.375	30	3
200	2018	0.0267001	0.0267001	0.0267001	0.0267001	0.0267001	0.0267001	53.7	0.127355	0.00856082	8.99628	0.495987	0	0	0	5.46	3.86963	0	21.8662	3.13549	0.156592	4.10895	0.428571	30	3
200	2019	0.024601	0.024601	0.024601	0.275316	0.282783	0.024601	55	-0.147446	0.016488	8.95351	0.589386	0	0	0	5.62	3.67212	0	21.8541	3.17805	0.137681	4.05039	0.333333	30	3
200	2020	0.0254866	0.0254866	0.0254738	0.361178	0.0254738	0.380923	56.2	-0.093202	0.0222029	8.98845	0.655635	0	0	0	5.79	3.62636	0	21.8656	3.21888	0.139316	4.07344	0.333333	30	3
201	2011	0.496993	0.539422	0.0384404	0.531777	0.44294	0.541277	60.4	-0.056475	0.0498751	9.31803	0.204664	1.09861	1.09861	0	7.88	1.83936	13.7389	21.9201	2.89037	0.305384	3.33657	0.384615	9	3
201	2012	0.543354	0.0394985	0.561225	0.446032	0.456298	0.0394985	63.1	0.48618	0.0214337	9.15186	0.267927	2.19722	1.79176	1.38629	8.33	2.31687	13.6952	21.9108	2.94444	0.329583	3.39951	0.384615	9	3
201	2013	0.0332185	0.0332185	0.0332185	0.372013	0.38645	0.0332185	66	0.380852	0.0229624	9.24038	0.343012	1.38629	1.38629	0	8.64	2.40077	13.6048	22.0762	2.99573	0.402173	3.41207	0.444444	9	3
201	2014	0.358077	0.0310363	0.366738	0.389198	0.358077	0.366738	68.5	0.232508	0.0187112	9.18492	0.367325	1.09861	1.09861	0	9.3	2.48915	13.5924	22.3492	3.04452	0.258933	3.67131	0.444444	9	3
201	2015	0.0309118	0.0309118	0.0309118	0.387637	0.398217	0.0309118	72.4	0.216618	0.00983282	9.28998	0.417204	2.19722	1.79176	1.38629	9.68	2.36489	13.5924	22.6085	3.09104	0.273827	3.60818	0.444444	9	3
201	2016	0.415209	0.377068	0.401737	0.418032	0.393816	0.400945	74	0.238724	0.0140631	9.40393	0.408241	1.38629	0	1.38629	9.86	2.02054	13.5924	22.6168	3.13549	0.319639	3.5812	0.444444	9	3
201	2017	0.446227	0.429498	0.40783	0.476158	0.444619	0.457597	76.2	0.299311	0.0414038	9.3889	0.486126	2.30259	1.94591	1.38629	10.2	2.4031	0	22.5684	3.17805	0.276182	3.5003	0.444444	9	3
201	2018	0.506402	0.535085	0.408746	0.478813	0.399881	0.486083	78.4	-0.252774	0.14607	9.34163	0.602473	2.07944	1.94591	0.693147	10.56	1.90516	0	22.6753	3.21888	0.215138	3.43365	0.444444	9	3
201	2019	0.525852	0.0369695	0.538188	0.535546	0.505361	0.518477	80.5	0.171772	0.0497359	9.42634	0.698737	1.94591	1.38629	1.38629	10.92	1.98512	0	22.6694	3.2581	0.194626	3.34155	0.5	9	3
201	2020	0.619774	0.0435726	0.634289	0.546404	0.50144	0.513837	82.6	0.235278	0.0424301	9.4428	0.759788	2.07944	1.60944	1.38629	11.3	1.68997	0	22.8956	3.29584	0.309441	3.56513	0.375	9	3
202	2011	0.0451149	0.0451149	0.0451149	0.0451149	0.0451149	0.0451149	60.4	-0.030592	0.0101442	9.31803	0.204664	0	0	0	7.88	1.83936	0	20.4067	3.17805	0.0492644	4.00298	0.333333	9	3
202	2012	0.0419297	0.0419297	0.0419297	0.0419297	0.0419297	0.0419297	63.1	0.406653	0.0419663	9.15186	0.267927	0	0	0	8.33	2.31687	9.90349	20.6627	3.21888	0.127677	3.97707	0.333333	9	3
202	2013	0.0383477	0.0383477	0.0383477	0.0383477	0.0383477	0.0383477	66	-0.17743	0.0689372	9.24038	0.343012	0	0	0	8.64	2.40077	0	20.7623	3.2581	0.169992	3.97967	0.333333	9	3
202	2014	0.412027	0.0357125	0.421994	0.399131	0.0357125	0.421994	68.5	-0.162561	0.0927601	9.18492	0.367325	0	0	0	9.3	2.48915	0	20.9158	3.29584	0.261497	3.95122	0.333333	9	3
202	2015	0.420389	0.0364832	0.430251	0.407746	0.0364832	0.431984	72.4	-0.033339	0.106357	9.28998	0.417204	0	0	0	9.68	2.36489	0	20.9637	3.3322	0.256789	3.89159	0.375	9	3
202	2016	0.0364373	0.0364373	0.0364373	0.0364373	0.0364373	0.0364373	74	0.195008	0.0574955	9.40393	0.408241	0	0	0	9.86	2.02054	0	20.97	3.3673	0.26409	3.91558	0.333333	9	3
202	2017	0.036585	0.036585	0.036585	0.45878	0.420044	0.432304	76.2	-0.006327	0.0974273	9.3889	0.486126	0	0	0	10.2	2.4031	0	20.9131	3.4012	0.181275	3.88763	0.333333	9	3
202	2018	0.399626	0.0346814	0.409002	0.435492	0.0346814	0.458912	78.4	0.053732	0.0324952	9.34163	0.602473	0	0	0	10.56	1.90516	0	20.9382	3.43399	0.236019	3.88017	0.333333	9	3
202	2019	0.391637	0.0339881	0.400825	0.380369	0.0339881	0.400825	80.5	0.200905	0.0752633	9.42634	0.698737	0	0	0	10.92	1.98512	0	21.1309	3.46574	0.312399	3.91162	0.333333	9	3
202	2020	0.387915	0.033665	0.396956	0.422162	0.0336599	0.445397	82.6	-0.373269	-0.000197189	9.4428	0.759788	0	0	0	11.3	1.68997	0	21.3762	3.49651	0.487123	3.91506	0.333333	9	3
203	2013	0.0369759	0.0369759	0.0369759	0.0369759	0.0369759	0.0369759	55.9	0.813362	-0.0112609	8.74273	0.282859	0	0	0	6.57	2.96556	0	20.9019	3.04452	0.729228	3.85151	0.333333	3	6
203	2014	0.0318224	0.0318224	0.0318224	0.0318224	0.0318224	0.0318224	58.8	-0.216982	0.0014148	8.73906	0.315129	0	0	0	6.88	3.27974	0	21.6415	3.09104	0.864367	3.87464	0.333333	3	6
203	2015	0.0403681	0.0403681	0.0403681	0.0403681	0.0403681	0.0403681	62.2	1.37205	-0.015067	8.98118	0.361784	3.2581	1.60944	3.09104	6.66	2.67859	0	21.6546	3.13549	0.87757	3.99239	0.333333	3	6
203	2016	0.0396452	0.0396452	0.0396452	0.0396452	0.0396452	0.0396452	62.6	0.072141	0.0091875	8.98143	0.359349	3.17805	1.79176	2.94444	6.75	3.11458	0	21.1248	3.17805	0.794594	3.85249	0.333333	3	6
203	2018	0.041837	0.041837	0.041837	0.041837	0.041837	0.041837	65.8	1.70447	-0.193616	9.08783	0.486256	3.58352	2.3979	3.2581	6.87	1.93246	0	20.4331	3.2581	0.739379	3.83611	0.333333	3	9
203	2019	0.0416155	0.0416155	0.0416155	0.0416155	0.0416155	0.0416155	62.3	-0.568943	0.0305636	9.1368	0.538942	2.89037	2.07944	2.3979	7.13	2.79669	0	20.0851	3.29584	0.573844	3.83417	0.333333	13	9
203	2020	0.0448304	0.0448304	0.0448289	0.0448304	0.0448289	0.0448289	66.4	0.4953	-0.0402184	9.12031	0.591317	3.04452	2.07944	2.63906	7.27	0.622591	0	20.0448	3.3322	0.668138	3.78747	0.333333	13	9
204	2011	0.0407184	0.0407184	0.0407184	0.512007	0.46919	0.482132	37.8	-0.291357	0.0809409	9.16545	0.116195	0	0	0	6.85	3.25813	0	21.0666	3.21888	0.347867	4.20807	0.333333	8	3
204	2012	0.454255	0.0392694	0.469195	0.0392694	0.0392694	0.0392694	40.1	-0.217355	0.0999872	9.05579	0.180078	0	0	0	7.24	3.26034	0	21.0815	3.2581	0.284061	4.13019	0.333333	8	3
204	2013	0.0361759	0.0361759	0.0361759	0.0361759	0.0361759	0.0361759	44.7	-0.184561	0.125978	8.82026	0.252286	0	0	0	7.39	3.42619	0	21.0854	3.29584	0.193606	4.11921	0.333333	8	3
204	2014	0.0338338	0.0338338	0.0338338	0.0338338	0.0338338	0.0338338	47.6	-0.129193	0.0631822	8.69718	0.279843	0	0	0	7.76	3.89596	0	21.3436	3.3322	0.344343	4.13897	0.333333	8	3
204	2015	0.0390531	0.0390531	0.0390531	0.0390531	0.0390531	0.0390531	48.9	-0.120002	0.0839493	8.74146	0.323952	0	0	0	7.85	3.46826	0	21.2786	3.3673	0.219564	4.12913	0.333333	8	3
204	2016	0.0323504	0.0323504	0.0323504	0.0323504	0.0323504	0.0323504	52.9	0.759078	0.015438	8.79057	0.333472	0.693147	0	0.693147	7.94	3.69707	0	22.8439	3.4012	0.695448	4.25269	0.333333	8	3
204	2017	0.0327437	0.0327437	0.0327437	0.0327437	0.0327437	0.0327437	56.5	-0.045663	0.0513791	8.81567	0.389159	0.693147	0.173287	0.51986	8.08	3.53608	0	22.7654	3.43399	0.64059	4.2943	0.333333	8	3
204	2018	0.0270785	0.0270785	0.0270785	0.0270785	0.0270785	0.0270785	60.3	0.068862	0.0517617	9.16419	0.466109	0.693147	0.346574	0.346574	8.23	2.99912	0	23.0534	3.46574	0.51104	4.2507	0.333333	8	3
204	2019	0.0285047	0.0285047	0.0285047	0.0285047	0.0285047	0.0285047	64.4	0.062031	-0.118306	9.18758	0.538266	0.693147	0.51986	0.173287	8.38	3.51778	0	22.8201	3.49651	0.496239	4.23176	0.333333	8	3
204	2020	0.0335761	0.0335761	0.033571	0.0335761	0.033571	0.033571	68.8	-0.083026	0.0439844	8.99752	0.591764	0.693147	0.693147	0	8.53	2.89901	0	22.7676	3.52636	0.444163	4.21832	0.333333	8	3
205	2011	0.0492549	0.0492549	0.0492549	0.0492549	0.0492549	0.0492549	24.4	0.324064	0.1908	9.11019	0.0827349	0	0	0	5.8	2.33839	0	21.195	2.77259	0.287424	4.14933	0.333333	16	3
205	2012	0.0460333	0.0460333	0.0460333	0.0460333	0.0460333	0.0460333	28.5	0.421772	0.131817	8.97335	0.150928	0	0	0	5.68	1.73807	10.2516	21.4628	2.83321	0.182733	4.06812	0.375	16	3
205	2013	0.0402005	0.0402005	0.0402005	0.0402005	0.0402005	0.0402005	32.6	0.187896	0.0927558	8.87613	0.214194	0	0	0	5.83	3.00717	10.98	21.5686	2.89037	0.167416	4.02031	0.375	16	3
205	2014	0.0380467	0.0380467	0.0380467	0.0380467	0.0380467	0.0380467	34.1	0.092624	0.124698	8.94246	0.248635	0.693147	0.693147	0	6.74	2.706	12.4971	21.6777	2.94444	0.167517	3.90666	0.333333	16	3
205	2015	0.0398967	0.0398967	0.0398967	0.0398967	0.0398967	0.0398967	38.7	0.138837	0.138007	9.04547	0.289911	3.3673	0	3.3673	6.82	2.86648	14.1487	21.8727	2.99573	0.175971	3.64226	0.333333	16	3
205	2016	0.035412	0.035412	0.035412	0.035412	0.035412	0.035412	44.6	0.123415	0.111463	9.05123	0.301367	2.70805	0	2.70805	7.04	2.47094	0	22.0752	3.04452	0.170875	3.67849	0.333333	16	3
205	2017	0.432083	0.0334199	0.443094	0.419088	0.0334199	0.443094	50.4	0.217337	0.105858	9.03599	0.364878	3.3322	0	3.3322	7.28	2.40249	11.9923	22.1506	3.09104	0.166758	3.66995	0.333333	16	3
205	2018	0.0348696	0.0348696	0.0348696	0.0348696	0.0348696	0.0348696	56.8	-0.0042	0.126517	9.12337	0.445168	0.693147	0	0.693147	7.52	2.99691	0	22.2529	3.13549	0.151987	3.84155	0.333333	16	3
205	2019	0.0344057	0.0344057	0.0344057	0.0344057	0.0344057	0.0344057	64	-0.069383	0.124247	9.22217	0.529247	0.89588	0	0.89588	7.77	2.9121	0	22.3296	3.17805	0.126889	3.58948	0.333333	16	3
205	2020	0.0333348	0.0333348	0.0333296	0.0333348	0.0333296	0.0333296	71.9	0.136756	0.104306	9.05672	0.590708	1.09861	0	1.09861	8.04	2.12712	0	22.5646	3.21888	0.110156	3.65373	0.333333	16	3
206	2011	0.599563	0.550815	0.605253	0.612092	0.584558	0.627184	60.4	-0.183991	0.0621669	9.31803	0.204664	0	0	0	7.88	1.83936		25.1684	3.13549	0.784335	3.69988	0.375	9	3
207	2011	0.519769	0.50976	0.499942	0.384107	0.0342746	0.405832	55.6	0.08939	0.0037459	9.03348	0.171297	0	0	0	7.43	3.2497	0	23.3444	2.99573	0.801483	3.682	0.333333	2	19
207	2012	0.444243	0.477908	0.0342272	0.508671	0.501364	0.452903	58.5	-0.055181	0.00215548	8.89878	0.238425	0	0	0	9.02	2.93608	0	23.5253	3.04452	0.830865	3.65406	0.333333	2	6
207	2013	0.0310486	0.0310486	0.0310486	0.0310486	0.0310486	0.0310486	61.3	2.87721	0.0203013	8.98244	0.29065	0	0	0	9.42	3.01501	15.0355	23.7093	3.09104	0.849184	3.66192	0.333333	2	6
207	2014	0.028734	0.028734	0.028734	0.028734	0.028734	0.028734	61.4	-0.449724	0.0256868	8.826	0.317956	0	0	0	9.29	3.35247	13.9354	23.8794	3.13549	0.852878	3.74896	0.333333	2	6
207	2015	0.0261368	0.0261368	0.0261368	0.0261368	0.0261368	0.0261368	63	0.08995	0.0111068	8.67812	0.364166	0.693147	0	0.693147	9.44	3.43917		24.0757	3.17805	0.86348	3.71873	0.333333	2	6
207	2016	0.278894	0.0242037	0.286001	0.377862	0.346083	0.385352	64.6	0.433322	0.0133414	8.72826	0.367854	0.693147	0	0.693147	9.78	2.61614	12.8992	24.1913	3.21888	0.864875	3.69889	0.333333	2	6
207	2017	0.38837	0.0247136	0.398266	0.328465	0.283744	0.327662	66	0.540527	0.0166301	8.7055	0.428294	0.693147	0	0.693147	10.29	2.33331	0	24.214	3.2581	0.852533	3.68069	0.375	2	6
207	2018	0.0267289	0.0267289	0.0267289	0.369252	0.346012	0.353683	67.4	1.10208	0.0129818	8.95674	0.532803	0	0	0	10.83	2.25344	0	24.2676	3.29584	0.850991	3.68216	0.333333	2	6
207	2019	0.363447	0.33006	0.350961	0.427981	0.415793	0.422282	68.7	1.32424	0.00968591	9.05052	0.627519	0	0	0	11.4	3.23258	0	24.2565	3.3322	0.82546	3.67747	0.6	2	6
207	2020	0.448642	0.02884	0.459031	0.02884	0.0288314	0.0288314	69.9	1.11052	0.00257006	9.00712	0.710985	0	0	0	12	2.74148	0	24.2383	3.3673	0.820328	3.66303	0.428571	2	6
208	2011	0.508792	0.0441553	0.521757	0.494838	0.0441553	0.522826	37.8	-0.349275	0.169579	9.16545	0.116195	0	0	0	6.85	3.25813	0	21.7995	3.13549	0.11365	4.15395	0.375	8	2
208	2012	0.602325	0.0421817	0.622135	0.587993	0.0421817	0.614066	40.1	-0.274081	0.0632926	9.05579	0.180078	0	0	0	7.24	3.26034	0	21.928	3.17805	0.15671	4.15146	0.333333	8	2
208	2013	0.371547	0.0322445	0.381015	0.0322445	0.0322445	0.0322445	44.7	0.19558	0.0734077	8.82026	0.252286	0	0	0	7.39	3.42619	0	22.0028	3.21888	0.155839	4.1251	0.375	8	2
208	2014	0.0312638	0.0312638	0.0312638	0.0312638	0.0312638	0.0312638	47.6	-0.473152	0.0586419	8.69718	0.279843	0	0	0	7.76	3.89596	0	22.0227	3.2581	0.129441	4.1385	0.333333	8	2
208	2015	0.031403	0.031403	0.031403	0.031403	0.031403	0.031403	48.9	-0.245284	0.00152992	8.74146	0.323952	0	0	0	7.85	3.46826	11.91	21.9558	3.29584	0.0686192	4.14872	0.428571	8	2
208	2016	0.430918	0.0333297	0.441898	0.442981	0.0333297	0.467432	52.9	0.132645	-0.189673	8.79057	0.333472	0	0	0	7.94	3.69707	0	21.8228	3.3322	0.125634	4.14131	0.333333	8	2
208	2017	0.39919	0.0346435	0.409363	0.387185	0.0346435	0.409363	56.5	-0.540184	-0.120466	8.81567	0.389159	0	0	0	8.08	3.53608	0	21.701	3.3673	0.13236	4.14065	0.333333	8	2
208	2019	0.0305291	0.0305291	0.0305291	0.0305291	0.0305291	0.0305291	64.4	-0.229057	0.0626011	9.18758	0.538266	0	0	0	8.38	3.51778	0	21.7841	3.43399	0.103187	4.14557	0.333333	8	2
208	2020	0.0349038	0.0349038	0.0348994	0.437696	0.0348994	0.461797	68.8	0.027067	0.074807	8.99752	0.591764	0	0	0	8.53	2.89901	0	21.8565	3.46574	0.0906948	4.16286	0.333333	8	2
209	2011	0.0301934	0.0301934	0.0301934	0.0301934	0.0301934	0.0301934	37	-0.12683	0.0284445	9.19898	0.11751	0	0	0	6.32	2.18708	0	24.3437	3.21888	0.855081	4.36985	0.333333	22	11
209	2012	0.032516	0.032516	0.032516	0.032516	0.032516	0.032516	40.9	0.781183	0.0239928	9.16649	0.180731	0	0	0	6.94	1.8559	0	24.6748	3.2581	0.846984	4.36985	0.333333	22	11
209	2013	0.027722	0.027722	0.027722	0.027722	0.027722	0.027722	43.9	5.29959	0.015166	9.08194	0.249883	0	0	0	7.22	2.51195	0	24.8568	3.29584	0.840893	4.33292	0.333333	22	11
209	2014	0.0252928	0.0252928	0.0252928	0.0252928	0.0252928	0.0252928	45.7	0.267423	0.0105164	9.09144	0.28	1.94591	1.38629	1.38629	7.8	2.04142	0	25.1308	3.3322	0.839565	4.05905	0.375	22	11
209	2015	0.023111	0.023111	0.023111	0.023111	0.023111	0.023111	48.3	0.826947	0.0129106	9.14142	0.327093	1.60944	1.09861	1.09861	7.69	2.13665	0	25.2829	3.3673	0.83948	3.663	0.375	22	11
209	2016	0.0221436	0.0221436	0.0221436	0.0221436	0.0221436	0.0221436	51.6	0.342721	0.0163878	9.26748	0.333295	1.94591	0	1.94591	8.15	1.548	0	25.4169	3.4012	0.793754	3.98043	0.333333	22	11
209	2017	0.0240435	0.0240435	0.0240435	0.331708	0.276051	0.337864	54.7	1.17842	0.014523	9.10531	0.398672	0.693147	0.693147	0	8.47	1.95601	0	25.7818	3.43399	0.857869	4.09551	0.333333	22	11
209	2018	0.411188	0.0267436	0.420835	0.355924	0.0267436	0.375065	57.2	0.263937	0.0174275	9.0043	0.489822	0.693147	0.693147	0	8.79	1.77326	0	26.1644	3.46574	0.836295	4.19794	0.333333	22	11
209	2019	0.300269	0.0260587	0.307314	0.0260587	0.0260587	0.0260587	59.4	0.43701	0.0197665	9.08648	0.580953	1.15129	1.15129	0	9.14	1.37234	0	26.4966	3.49651	0.837841	4.20863	0.333333	22	11
209	2020	0.386884	0.0259387	0.395776	0.325274	0.29838	0.305756	61.1	1.29499	0.0254602	9.18297	0.638954	1.60944	1.60944	0	9.49	1.39146	0	26.6665	3.52636	0.807171	4.08289	0.375	22	11
210	2013	0.335859	0.364533	0.0291474	0.366254	0.380468	0.0291474	46.4	10.2879	0.0211303	8.95053	0.263037	0	0	0	5.68	3.69581	14.7633	22.987	3.04452	0.592067	4.35039	0.333333	10	3
210	2014	0.027306	0.027306	0.027306	0.027306	0.027306	0.027306	47.6	1.83248	0.0059786	8.93208	0.291239	0	0	0	5.87	4.12386	14.3889	22.7797	3.09104	0.498505	4.35511	0.333333	10	3
210	2016	0.316592	0.0274753	0.32466	0.0274753	0.0274753	0.0274753	51.6	0.131034	0.00826037	9.21184	0.343913	0.693147	0	0.693147	5.28	2.87995	0	22.6519	3.17805	0.478328	4.18893	0.333333	10	3
210	2017	0.0279646	0.0279646	0.0279646	0.0279646	0.0279646	0.0279646	52.7	0.040523	0.0255429	9.15345	0.418204	1.79176	1.09861	1.38629	5.41	3.53743	0	22.727	3.21888	0.494335	4.19646	0.333333	10	3
210	2018	0.328267	0.356292	0.0284885	0.39356	0.39087	0.335968	53.8	0.060621	0.0273298	9.16555	0.523089	0	0	0	5.54	1.18277	0	22.7297	3.2581	0.492383	4.20009	0.428571	10	3
210	2019	0.354057	0.0307267	0.362364	0.385834	0.0307267	0.406583	54.8	0.161328	0.0272368	8.99702	0.603406	0	0	0	5.68	1.73943	0	22.7133	3.29584	0.471075	4.22248	0.428571	10	3
210	2020	0.430036	0.0313826	0.440034	0.35074	0.361096	0.0313762	55.7	0.314522	0.032216	8.91409	0.667743	0	0	0	5.82	-0.109789	0	22.9428	3.3322	0.463029	4.18144	0.428571	10	3
211	2011	0.0342252	0.0342252	0.0342252	0.0342252	0.0342252	0.0342252	60.4	-0.385686	0.0122632	9.31803	0.204664	0	0	0	7.88	1.83936	0	22.509	3.17805	0.505273	3.67085	0.333333	9	3
211	2012	0.0342339	0.0342339	0.0342339	0.0342339	0.0342339	0.0342339	63.1	-0.500995	-0.0342555	9.15186	0.267927	0	0	0	8.33	2.31687	0	22.5055	3.21888	0.551759	3.55797	0.333333	9	3
211	2013	0.0348145	0.0348145	0.0348145	0.0348145	0.0348145	0.0348145	66	-0.363598	-0.2606	9.24038	0.343012	0	0	0	8.64	2.40077	0	22.2393	3.2581	0.753524	3.5191	0.333333	9	3
211	2016	0.0403615	0.0403615	0.0403615	0.0403615	0.0403615	0.0403615	74	-0.452975	-0.224782	9.40393	0.408241	0	0	0	9.86	2.02054	0	21.6855	3.3673	0.820605	2.85061	0.333333	9	3
211	2018	0.041346	0.041346	0.041346	0.041346	0.041346	0.041346	78.4	-0.527361	0.0081431	9.34163	0.602473	0	0	0	10.56	1.90516	0	21.6328	3.43399	0.755776	3.4764	0.333333	9	3
211	2019	0.0374307	0.0374307	0.0374307	0.0374307	0.0374307	0.0374307	80.5	-0.404299	0.00675809	9.42634	0.698737	0.693147	0.693147	0	10.92	1.98512	0	21.5888	3.46574	0.723472	3.60459	0.375	9	3
211	2020	0.040873	0.040873	0.0408707	0.456807	0.0408707	0.481993	82.6	-0.495751	-0.0820819	9.4428	0.759788	0.693147	0.693147	0	11.3	1.68997	0	21.511	3.49651	0.780001	3.61674	0.333333	9	3
212	2011	0.0454329	0.0454329	0.0454329	0.605492	0.622566	0.0454329	35.2	-0.037582	0.0800823	8.87417	0.115951	0	0	0	5.55	2.45913	14.923	21.4453	2.94444	0.540351	3.75085	0.333333	13	3
212	2012	0.0495316	0.0495316	0.0495316	0.0495316	0.0495316	0.0495316	38.6	0.204051	0.173536	8.99702	0.178698	0	0	0	6.06	2.1951	15.3322	21.5624	2.99573	0.436626	3.78849	0.333333	13	3
212	2013	0.542147	0.588431	0.04705	0.04705	0.04705	0.04705	42.3	0.087477	0.15011	8.73633	0.238496	0	0	0	6.11	2.61498	12.9715	21.7545	3.04452	0.39257	3.66942	0.333333	13	3
212	2014	0.461428	0.500189	0.0399943	0.0399943	0.0399943	0.0399943	45.2	0.885231	0.141091	8.95764	0.272935	0	0	0	6.27	3.11204	0	21.8702	3.09104	0.350592	3.70651	0.333333	13	3
212	2015	0.0402114	0.0402114	0.0402114	0.0402114	0.0402114	0.0402114	47.7	0.06428	0.141134	8.93485	0.318998	0.693147	0	0.693147	6.47	2.85074	9.90349	22.0623	3.13549	0.361767	3.59107	0.333333	13	3
212	2016	0.0384181	0.0384181	0.0384181	0.0384181	0.0384181	0.0384181	50.9	-0.230148	0.109119	8.96712	0.32619	0.693147	0	0.693147	6.7	2.64244	0	22.5484	3.17805	0.282593	3.51177	0.333333	13	3
212	2017	0.0431363	0.0431363	0.0431363	0.0431363	0.0431363	0.0431363	54.6	0.388744	0.126181	8.73279	0.387665	0.693147	0	0.693147	6.84	2.56188	0	22.7182	3.21888	0.29261	3.60188	0.333333	13	3
212	2018	0.0430863	0.0430863	0.0430863	0.0430863	0.0430863	0.0430863	58.4	-0.111504	0.155403	9.11548	0.4629	0	0	0	6.98	1.4848	0	22.9654	3.2581	0.327952	3.57297	0.375	13	3
212	2019	0.0462021	0.0462021	0.0462021	0.0462021	0.0462021	0.0462021	62.3	-0.059445	0.184665	9.1368	0.538942	0	0	0	7.13	2.79669	0	23.2665	3.29584	0.307654	3.81409	0.375	13	3
212	2020	0.0504059	0.0504059	0.0504053	0.632095	0.650885	0.0504053	66.4	-0.122565	0.196363	9.12031	0.591317	0	0	0	7.27	0.622591	0	23.5473	3.3322	0.268417	3.74051	0.333333	13	3
213	2011	0.0373862	0.0373862	0.0373862	0.0373862	0.0373862	0.0373862	29.4	0.207289	-0.177847	9.3251	0.0982894	0	0	0	5.31	2.72089	0	20.8556	2.94444	0.37576	3.43162	0.333333	21	3
213	2013	0.0387471	0.0387471	0.0387471	0.0387471	0.0387471	0.0387471	37.9	0.293705	-0.0702187	9.33688	0.215819	0	0	0	6.31	3.28453	0	20.6027	3.04452	0.329539	3.4322	0.333333	21	3
213	2015	0.0459668	0.0459668	0.0459668	0.0459668	0.0459668	0.0459668	42.8	0.039405	-0.00430569	9.14292	0.293725	1.38629	0.693147	1.09861	6.26	3.46651	0	20.3375	3.13549	0.159466	3.72784	0.375	21	3
213	2016	0.0317967	0.0317967	0.0317967	0.355368	0.368315	0.0317967	46.1	1.01632	0.0568184	9.15841	0.303652	2.83321	2.19722	2.19722	6.43	2.75778	0	22.4766	3.17805	0.132475	4.33857	0.333333	21	3
213	2017	0.0296813	0.0296813	0.0296813	0.0296813	0.0296813	0.0296813	49.4	10.2879	0.0807141	9.19715	0.360791	2.94444	2.30259	2.30259	6.55	2.32039	0	22.6854	3.21888	0.217147	4.34425	0.375	21	9
213	2018	0.0282966	0.0282966	0.0282966	0.0282966	0.0282966	0.0282966	52.6	10.2879	0.0212328	9.22641	0.452653	3.29584	2.94444	2.19722	6.66	1.97662	0	22.6841	3.2581	0.203513	4.32348	0.428571	21	9
213	2019	0.0391282	0.0391282	0.0391282	0.0391282	0.0391282	0.0391282	55.8	-0.789139	-0.36573	9.1716	0.535576	3.29584	3.04452	1.94591	6.78	1.92712	0	21.8928	3.29584	0.791515	4.16837	0.428571	21	9
214	2011	0.0360886	0.0360886	0.0360886	0.0360886	0.0360886	0.0360886	57	-0.258375	-0.0291947	9.15197	0.176729	0	0	0	6.91	2.75515	0	21.1364	2.89037	0.75086	4.00007	0.333333	7	1
214	2012	0.0408603	0.0408603	0.0408603	0.0408603	0.0408603	0.0408603	61.3	0.103416	0.00942864	7.76684	0.246148	0	0	0	7.33	3.14953	0	21.1016	2.94444	0.739844	3.9276	0.333333	7	1
214	2013	0.449497	0.0390094	0.460951	0.519522	0.453819	0.518261	64.1	0.011977	0.010168	8.74672	0.315845	0	0	0	7.47	3.52439	0	21.0269	2.99573	0.733792	3.86967	0.428571	7	1
214	2014	0.492831	0.0359198	0.504751	0.495555	0.464991	0.476239	65.5	0.036282	-0.0131551	8.72681	0.337952	0	0	0	8.09	3.52235	12.8213	21.0387	3.04452	0.741733	3.90945	0.428571	7	1
214	2015	0.0289513	0.0289513	0.0289513	0.363052	0.332398	0.342802	69.6	1.97714	0.0119225	8.71785	0.391683	0	0	0	8.96	3.53243	11.2898	22.1055	3.09104	0.486907	4.18322	0.428571	7	1
214	2016	0.399873	0.36314	0.386899	0.365938	0.338021	0.34414	69.7	-0.062146	0.0298612	9.01918	0.384441	1.38629	0	1.38629	9.15	2.776	0	22.1874	3.13549	0.500101	4.1776	0.428571	7	3
214	2017	0.36833	0.397784	0.0319653	0.0319653	0.0319653	0.0319653	70.5	0.217779	0.0171212	8.72988	0.448496	2.19722	0	2.19722	9.5	2.26171	0	22.1496	3.17805	0.46751	4.19366	0.428571	7	3
214	2018	0.0317606	0.0317606	0.0317606	0.398816	0.411149	0.0317606	71.2	-0.034745	-0.36573	9.09583	0.540844	2.56495	1.60944	2.19722	9.87	2.25406	0	21.7488	3.21888	0.699734	4.16767	0.428571	7	3
214	2019	0.0311532	0.0311532	0.0311532	0.0311532	0.0311532	0.0311532	71.8	-0.468227	-0.0918816	8.92186	0.625011	2.3979	1.79176	1.79176	10.26	1.82485	0	21.67	3.2581	0.765554	4.0443	0.428571	7	3
215	2011	0.043627	0.043627	0.043627	0.043627	0.043627	0.043627	37.2	0.239193	0.0558217	9.19817	0.114849	0	0	0	5.7	2.24723	0	20.6895	3.17805	0.685234	3.86105	0.363636	18	3
215	2012	0.0345898	0.0345898	0.0345898	0.0345898	0.0345898	0.0345898	40.1	0.109117	0.0555238	9.13508	0.181347	0.693147	0	0.693147	6.21	2.58841	0	21.8992	3.21888	0.340707	4.25283	0.363636	18	18
215	2013	0.0322741	0.0322741	0.0322741	0.0322741	0.0322741	0.0322741	43.1	0.284554	0.0555013	9.14666	0.250338	1.38629	1.09861	0.693147	6.58	3.02931	0	21.9213	3.2581	0.299572	4.26328	0.363636	18	18
215	2014	0.0264475	0.0264475	0.0264475	0.0264475	0.0264475	0.0264475	45.3	2.44814	0.0325859	9.0477	0.282649	0.693147	0	0.693147	7.16	3.01818	0	22.7402	3.29584	0.331647	4.28362	0.363636	18	18
215	2015	0.0272421	0.0272421	0.0272421	0.0272421	0.0272421	0.0272421	46.8	0.396031	0.0488608	9.06312	0.326386	2.99573	2.3979	2.30259	7.35	2.45949	0	22.7521	3.3322	0.296669	4.20139	0.363636	18	18
215	2016	0.0271918	0.0271918	0.0271918	0.303903	0.314975	0.0271918	51.4	0.406373	0.0368521	9.22641	0.33445	2.89037	2.3979	2.07944	7.47	3.2262	0	22.8175	3.3673	0.286639	4.20139	0.363636	18	18
215	2017	0.0239648	0.0239648	0.0239648	0.0239648	0.0239648	0.0239648	58.5	0.425769	0.0350338	9.03515	0.399417	1.38629	1.38629	0	7.78	2.42561	0	22.9703	3.4012	0.352956	4.20139	0.4	18	18
215	2018	0.0209089	0.0209089	0.0209089	0.278271	0.286877	0.0209089	65.3	0.378439	0.01864	8.8465	0.485594	2.70805	2.56495	1.09861	8.11	2.08471	0	23.1352	3.43399	0.402302	4.20139	0.4	18	18
215	2019	0.0230301	0.0230301	0.0230301	0.0230301	0.0230301	0.0230301	71.9	0.251288	0.0102309	8.86855	0.569889	2.19722	1.94591	1.09861	8.45	1.94719	0	23.1968	3.46574	0.420399	4.12397	0.444444	18	18
215	2020	0.0238275	0.0238275	0.0238117	0.0238275	0.0238117	0.0238117	78.1	0.423935	-0.0574224	8.87445	0.621558	2.30259	1.60944	1.79176	8.8	2.45419	0	23.1806	3.49651	0.463561	4.08934	0.4	18	18
216	2011	0.374519	0.0289675	0.384062	0.364247	0.0289675	0.384849	70.3	-0.18805	0.0897442	9.14623	0.313677	0	0	0	8.1	1.07056	0	23.2859	2.83321	0.558105	4.22423	0.444444	1	3
216	2012	0.402853	0.0310383	0.416103	0.444423	0.402319	0.435295	72.2	0.131599	0.0888629	9.0833	0.39923	0	0	0	8.75	2.09064	0	23.4676	2.89037	0.481236	3.82894	0.444444	1	3
216	2013	0.336616	0.0260359	0.345194	0.389056	0.360199	0.390895	75.2	0.183008	0.0944235	9.02051	0.479286	0.693147	0	0.693147	9.12	2.28509	0	23.6605	2.94444	0.459259	4.26374	0.375	1	3
216	2014	0.361832	0.303014	0.363016	0.0242285	0.0242285	0.0242285	75.3	-0.134189	0.0939502	8.98042	0.520671	1.31953	0.346574	1.24245	9.37	2.81273	0	23.7827	2.99573	0.436092	4.17138	0.375	1	3
216	2015	0.277214	0.299382	0.0240579	0.0240579	0.0240579	0.0240579	76.5	0.684386	0.0707565	8.95841	0.586331	1.94591	0.693147	1.79176	8.89	3.09124	13.9978	24.0578	3.04452	0.509859	4.2109	0.375	1	3
216	2016	0.238839	0.257938	0.0207275	0.0207275	0.0207275	0.0207275	77.8	0.240728	0.0623203	9.12652	0.564752	1.09861	0	1.09861	9.14	2.99453	0	24.2877	3.09104	0.550833	4.16291	0.375	1	3
216	2017	0.0207387	0.0207387	0.0207387	0.286114	0.267163	0.274961	79	0.134667	0.0800901	8.89864	0.639441	0.693147	0	0.693147	9.42	3.38137	0	24.3277	3.13549	0.461464	4.15928	0.375	1	3
216	2018	0.299015	0.0231276	0.30603	0.0231276	0.0231276	0.0231276	80.3	0.269337	0.0533889	9.13906	0.772674	1.38629	1.09861	0.693147	9.7	1.23321	0	24.3853	3.17805	0.467485	4.13749	0.375	1	3
217	2011	0.0295057	0.0295057	0.0295057	0.0295057	0.0295057	0.0295057	24.8	0.134481	0.0152154	9.04888	0.0853046	0	0	0	5.08	3.59259	0	23.1111	3.13549	0.502322	3.7966	0.555556	25	11
217	2013	0.0263736	0.0263736	0.0263736	0.0263736	0.0263736	0.0263736	32.8	6.02961	0.00338127	9.06114	0.215885	0	0	0	4.45	3.88127	0	23.4367	3.21888	0.630405	3.66841	0.555556	25	11
217	2014	0.0267477	0.0267477	0.0267477	0.0267477	0.0267477	0.0267477	35.1	0.57686	0.00470147	8.98707	0.246918	0	0	0	4.81	3.83291	0	23.4907	3.2581	0.645221	3.65692	0.428571	25	11
217	2015	0.0280683	0.0280683	0.0280683	0.0280683	0.0280683	0.0280683	37.4	1.20608	0.0243377	8.95995	0.295037	0	0	0	4.43	3.68533	0	23.5829	3.29584	0.652122	3.59878	0.428571	25	11
217	2016	0.0246995	0.0246995	0.0246995	0.0246995	0.0246995	0.0246995	39.9	3.40224	0.0368028	9.22059	0.300863	0	0	0	4.55	3.10682	0	23.6245	3.3322	0.624281	3.60363	0.428571	25	11
217	2017	0.0237819	0.0237819	0.0237819	0.0237819	0.0237819	0.0237819	42.3	6.04327	0.03751	8.94063	0.370169	0	0	0	4.57	2.26259	0	23.5708	3.3673	0.564867	3.60623	0.428571	25	11
217	2018	0.0257347	0.0257347	0.0257347	0.402304	0.296911	0.420932	44.5	10.2879	0.00645469	9.11647	0.459972	0.693147	0	0.693147	4.59	2.65192	0	23.863	3.4012	0.662576	3.55669	0.428571	25	11
217	2019	0.414871	0.0264	0.424605	0.409777	0.0264	0.431814	46.6	0.986803	-0.00755243	9.01384	0.556539	0	0	0	4.61	2.70727	0	24.0382	3.43399	0.736813	3.22695	0.428571	25	11
217	2020	0.470864	0.0296972	0.481784	0.0296972	0.0296895	0.0296895	48.5	7.05939	-0.0157997	8.85209	0.637329	0	0	0	4.63	2.84346	0	24.0666	3.46574	0.758338	3.42647	0.333333	25	11
218	2011	0.0341001	0.0341001	0.0341001	0.0341001	0.0341001	0.0341001	66.2	3.58994	0.00436185	9.4492	0.230857	0	0	0	8.89	2.08226	0	20.6628	3.17805	0.213661	3.9225	0.333333	4	11
218	2012	0.0376244	0.0376244	0.0376244	0.0376244	0.0376244	0.0376244	68.4	0.973425	0.00415105	9.37924	0.306277	0	0	0	8.7	2.69174	0	20.8325	3.21888	0.333519	3.89892	0.363636	4	11
218	2014	0.0312509	0.0312509	0.0312509	0.0312509	0.0312509	0.0312509	71.1	0.284244	-0.0277343	8.8488	0.433174	0	0	0	9.77	3.0808	0	21.2463	3.29584	0.585729	4.00936	0.428571	4	11
218	2015	0.0381835	0.0381835	0.0381835	0.0381835	0.0381835	0.0381835	73.1	10.2879	0.0202139	8.92785	0.486099	0	0	0	9.73	3.27715	0	21.0888	3.3322	0.494807	3.87797	0.5	4	11
218	2016	0.0355896	0.0355896	0.0355896	0.0355896	0.0355896	0.0355896	74.1	7.13138	-0.0208725	9.0187	0.472322	0	0	0	9.93	4.12386	0	21.4295	3.3673	0.663022	3.97416	0.428571	4	11
218	2017	0.0330094	0.0330094	0.0330094	0.0330094	0.0330094	0.0330094	75.5	10.2879	0.0061447	8.84563	0.549256	0	0	0	10.18	3.87202	0	21.539	3.4012	0.691801	4.03967	0.428571	4	11
218	2018	0.0303558	0.0303558	0.0303558	0.0303558	0.0303558	0.0303558	76.8	1.33382	0.00390618	9.14729	0.665006	0	0	0	10.45	2.11684	0	21.7597	3.43399	0.659968	4.00947	0.428571	4	11
218	2019	0.0314019	0.0314019	0.0314019	0.0314019	0.0314019	0.0314019	78.2	-0.274446	0.0155472	8.81996	0.770252	0	0	0	10.71	3.36964	0	21.7215	3.46574	0.594564	3.88	0.428571	4	11
218	2020	0.0330112	0.0330112	0.0330058	0.0330112	0.0330058	0.0330058	79.5	2.12185	-0.00889004	8.82688	0.85459	0	0	0	10.99	2.17656	0	21.6862	3.49651	0.602217	4.00747	0.428571	4	11
219	2011	0.054648	0.054648	0.054648	0.054648	0.054648	0.054648	35.2	0.025057	-0.00519955	8.87417	0.115951	0	0	0	5.55	2.45913	0	19.1145	2.99573	0.259128	3.7462	0.375	13	3
219	2012	0.0368638	0.0368638	0.0368638	0.0368638	0.0368638	0.0368638	38.6	10.2879	0.0598629	8.99702	0.178698	0	0	0	6.06	2.1951	0	22.3098	3.04452	0.59657	4.29105	0.428571	13	3
219	2013	0.035249	0.035249	0.035249	0.035249	0.035249	0.035249	42.3	0.398189	0.0565274	8.73633	0.238496	0	0	0	6.11	2.61498	0	22.4734	3.09104	0.598679	4.28583	0.333333	13	4
219	2014	0.428245	0.0300693	0.438603	0.0300693	0.0300693	0.0300693	45.2	0.564115	0.0380152	8.95764	0.272935	0	0	0	6.27	3.11204	0	22.9846	3.13549	0.544689	4.33525	0.333333	13	4
219	2015	0.428986	0.0301595	0.439051	0.46381	0.427441	0.469979	47.7	0.257472	0.0311884	8.93485	0.318998	0	0	0	6.47	2.85074	0	22.9421	3.17805	0.546777	4.04234	0.333333	13	4
219	2016	0.0276008	0.0276008	0.0276008	0.433686	0.0276008	0.457623	50.9	0.853445	0.0175992	8.96712	0.32619	0	0	0	6.7	2.64244	0	23.2216	3.21888	0.644084	4.0256	0.375	13	4
219	2018	0.0291972	0.0291972	0.0291972	0.0291972	0.0291972	0.0291972	58.4	0.374928	-0.155876	9.11548	0.4629	0.693147	0	0.693147	6.98	1.4848	0	23.1488	3.29584	0.752019	3.99123	0.375	13	4
219	2019	0.333548	0.0289468	0.341373	0.0289468	0.0289468	0.0289468	62.3	0.144255	-0.154265	9.1368	0.538942	0.693147	0.346574	0.346574	7.13	2.79669	0	22.9462	3.3322	0.848981	3.98996	0.333333	13	4
220	2013	0.0481995	0.0481995	0.0481995	0.0481995	0.0481995	0.0481995	43.1	1.35526	0.0109661	9.14666	0.250338	0	0	0	6.58	3.02931	0	19.823	3.21888	0.354378	3.87846	0.333333	18	11
220	2014	0.0435991	0.0435991	0.0435991	0.0435991	0.0435991	0.0435991	45.3	3.20218	0.00641812	9.0477	0.282649	4.00733	3.52636	3.09104	7.16	3.01818	0	20.4503	3.2581	0.290102	3.82381	0.333333	18	3
220	2015	0.0470121	0.0470121	0.0470121	0.589536	0.53976	0.556653	46.8	0.68663	-0.0194278	9.06312	0.326386	3.4012	2.56495	2.89037	7.35	2.45949	0	20.353	3.29584	0.22105	3.85334	0.333333	18	3
220	2017	0.0484557	0.0484557	0.0484557	0.0484557	0.0484557	0.0484557	58.5	-0.080281	-0.36573	9.03515	0.399417	2.48491	1.60944	2.07944	7.78	2.42561	0	19.9178	3.3673	0.183631	3.70763	0.333333	18	3
221	2011	0.0278789	0.0278789	0.0278789	0.0278789	0.0278789	0.0278789	57	1.53973	0.0217544	9.15197	0.176729	0.998577	0	0.998577	6.91	2.75515	0	23.3026	3.04452	0.670823	4.26071	0.428571	7	11
221	2012	0.0359761	0.0359761	0.0359761	0.0359761	0.0359761	0.0359761	61.3	0.584292	0.0325099	7.76684	0.246148	1.30401	0	1.30401	7.33	3.14953	0	23.5233	3.09104	0.764088	4.31065	0.428571	7	11
221	2013	0.0306455	0.0306455	0.0306455	0.0306455	0.0306455	0.0306455	64.1	0.100084	0.0182957	8.74672	0.315845	1.60944	0	1.60944	7.47	3.52439	0	24.211	3.13549	0.868614	4.22641	0.428571	7	11
221	2014	0.0272133	0.0272133	0.0272133	0.0272133	0.0272133	0.0272133	65.5	0.588708	0.0277267	8.72681	0.337952	1.09861	0	1.09861	8.09	3.52235	0	24.5569	3.17805	0.846881	4.28037	0.428571	7	11
221	2015	0.0265438	0.0265438	0.0265438	0.0265438	0.0265438	0.0265438	69.6	2.94026	0.024692	8.71785	0.391683	1.01752	0	1.01752	8.96	3.53243	0	24.9742	3.21888	0.804169	4.32094	0.428571	7	11
221	2016	0.021842	0.021842	0.021842	0.021842	0.021842	0.021842	69.7	2.60545	0.0118854	9.01918	0.384441	0.936426	0	0.936426	9.15	2.776	0	25.5143	3.2581	0.842861	4.24307	0.333333	7	11
221	2017	0.0234568	0.0234568	0.0234568	0.0234568	0.0234568	0.0234568	70.5	1.20639	0.0104495	8.72988	0.448496	0.855333	0	0.855333	9.5	2.26171	0	26.0857	3.29584	0.856649	4.26551	0.333333	7	11
221	2018	0.0257111	0.0257111	0.0257111	0.0257111	0.0257111	0.0257111	71.2	1.84491	0.0148307	9.09583	0.540844	0.77424	0	0.77424	9.87	2.25406	0	26.2969	3.3322	0.844228	4.26005	0.363636	7	11
221	2019	0.0256561	0.0256561	0.0256561	0.0256561	0.0256561	0.0256561	71.8	2.05035	0.0140508	8.92186	0.625011	0.693147	0	0.693147	10.26	1.82485	0	26.4519	3.3673	0.834503	4.25251	0.4	7	11
221	2020	0.356368	0.0260066	0.36456	0.358791	0.299162	0.36456	72.4	2.16326	0.015587	8.94872	0.673988	0	0	0	10.65	2.15711	0	26.5878	3.4012	0.8318	4.20386	0.333333	7	11
222	2013	0.0309863	0.0309863	0.0309863	0.389361	0.0309863	0.41167	34.7	0.423138	0.0787271	9.06624	0.206093	0	0	0	3.49	4.12386	0	21.9205	3.09104	0.555556	4.44495	0.333333	28	3
222	2014	0.381006	0.0294321	0.390222	0.0294321	0.0294321	0.0294321	36.8	-0.001869	0.0959488	9.05696	0.240142	0	0	0	3.86	4.09808	0	22.0714	3.13549	0.538752	4.42406	0.333333	28	3
222	2015	0.0269229	0.0269229	0.0269229	0.0269229	0.0269229	0.0269229	38.8	-0.208675	0.0128416	9.24638	0.287004	1.79176	0	1.79176	4.5	2.78775	15.3841	22.2661	3.17805	0.601407	4.41214	0.333333	28	3
222	2016	0.0355035	0.0355035	0.0355035	0.0355035	0.0355035	0.0355035	42.4	-0.318156	0.0239199	9.20362	0.28682	2.07944	0	2.07944	4.54	3.77564	13.3047	22.4834	3.21888	0.724193	4.25572	0.333333	28	3
222	2017	0.0348984	0.0348984	0.0348984	0.0348984	0.0348984	0.0348984	46.7	0.469308	0.128234	9.15525	0.352321	2.19722	0	2.19722	4.67	3.37621	0	22.513	3.2581	0.607327	4.19083	0.333333	28	3
222	2018	0.0338074	0.0338074	0.0338074	0.424517	0.390047	0.398694	51	0.088334	0.206226	9.21871	0.441996	1.79176	0	1.79176	4.8	3.17986	0	22.6695	3.29584	0.490646	4.19032	0.333333	28	3
222	2019	0.465736	0.0360228	0.476662	0.497644	0.49242	0.424821	55.2	0.675665	0.206226	9.13734	0.531997	1.79176	0	1.79176	4.94	2.83535	0	23.0157	3.3322	0.41616	4.21902	0.333333	28	3
222	2020	0.0363356	0.0363356	0.0363318	0.534451	0.469153	0.543287	59.3	0.256596	0.181066	9.08591	0.600584	1.79176	0	1.79176	5.08	2.47373	0	23.1484	3.3673	0.366158	4.18147	0.333333	28	3
223	2013	0.0562341	0.0562341	0.0562341	0.0562341	0.0562341	0.0562341	48.6	2.95282	0.0276858	8.98357	0.242152	0	0	0	4.97	4.12386	0	18.2194	2.83321	0.86192	3.58722	0.333333	12	18
223	2014	0.0510329	0.0510329	0.0510329	0.0510329	0.0510329	0.0510329	50.6	-0.370985	-0.00473115	9.00405	0.269857	0	0	0	5.15	3.90174	0	18.6108	2.89037	0.904748	3.84249	0.333333	12	18
223	2015	0.0379727	0.0379727	0.0379727	0.0379727	0.0379727	0.0379727	54.2	1.27919	0.0451285	9.04558	0.313539	0.693147	0.693147	0	5.48	3.98272	0	21.6655	2.94444	0.178578	4.18916	0.333333	12	18
223	2016	0.0353514	0.0353514	0.0353514	0.0353514	0.0353514	0.0353514	55.5	0.871013	0.0601316	9.24532	0.324209	0.89588	0.346574	0.549306	5.66	4.09103	0	21.8709	2.99573	0.217179	4.14799	0.333333	12	18
223	2017	0.0362392	0.0362392	0.0362392	0.0362392	0.0362392	0.0362392	57.3	0.582802	0.042365	9.20553	0.376572	1.09861	0	1.09861	5.86	4.12386	0	22.0226	3.04452	0.366067	4.09312	0.375	12	18
223	2018	0.0396402	0.0396402	0.0396402	0.0396402	0.0396402	0.0396402	59.1	1.86053	-0.36573	9.2848	0.44965	1.09861	0	1.09861	6.07	4.00033	0	21.4823	3.09104	0.689115	4.05465	0.333333	12	18
223	2019	0.042228	0.042228	0.042228	0.042228	0.042228	0.042228	60.7	-0.059993	-0.36573	9.12598	0.53343	3.43399	3.43399	0	6.29	4.04589	0	21.132	3.13549	0.97959	3.96875	0.333333	12	18
224	2015	0.581992	0.628531	0.0505079	0.0505079	0.0505079	0.0505079	39.2	-0.139518	-0.0135027	9.15282	0.28704	2.63906	0	2.63906	7.05	2.91376	12.0436	19.5603	2.99573	0.534206	3.53618	0.4	17	3
224	2017	0.028748	0.028748	0.028748	0.028748	0.028748	0.028748	47.3	0.035646	0.0752031	9.04476	0.366397	4.26268	1.09861	4.23411	7.27	3.17415	0	22.6731	3.09104	0.280641	4.2924	0.4	17	9
224	2018	0.0297728	0.0297728	0.0297728	0.0297728	0.0297728	0.0297728	51.6	0.072241	0.0904873	9.12173	0.453314	4.07754	1.09861	4.04305	7.44	2.73129	0	22.7888	3.13549	0.256617	4.26033	0.4	17	9
224	2019	0.0310338	0.0310338	0.0310338	0.0310338	0.0310338	0.0310338	56.2	-0.074066	0.0655711	9.43962	0.530821	4.47734	3.3673	4.09434	7.62	2.89004	0	22.9488	3.17805	0.28118	4.08244	0.4	17	9
224	2020	0.0356213	0.0356213	0.0356172	0.398113	0.409905	0.0356172	82.6	-0.360584	-0.36573	9.4428	0.759788	4.30407	2.70805	4.09434	11.3	1.68997	0	22.514	3.21888	0.389704	4.00404	0.4	9	9
225	2013	0.0355176	0.0355176	0.0355176	0.0355176	0.0355176	0.0355176	44.7	0.238994	-0.0906051	8.82026	0.252286	0	0	0	7.39	3.42619	14.7184	21.9257	3.2581	0.843264	3.89482	0.333333	8	3
225	2014	0.424116	0.459743	0.0367603	0.0367603	0.0367603	0.0367603	47.6	0.187559	-0.142594	8.69718	0.279843	0	0	0	7.76	3.89596	14.3029	21.8261	3.29584	0.811452	3.74982	0.333333	8	3
225	2016	0.0445633	0.0445633	0.0445633	0.0445633	0.0445633	0.0445633	52.9	-0.022321	0.0192636	8.79057	0.333472	0	0	0	7.94	3.69707	0	20.5541	3.3673	0.238342	3.67398	0.333333	8	3
225	2017	0.0427269	0.0427269	0.0427269	0.0427269	0.0427269	0.0427269	56.5	0.009733	0.00915401	8.81567	0.389159	0	0	0	8.08	3.53608	0	20.5546	3.4012	0.229517	3.67439	0.333333	8	3
225	2018	0.0411542	0.0411542	0.0411542	0.0411542	0.0411542	0.0411542	60.3	0.115855	0.00733768	9.16419	0.466109	0	0	0	8.23	2.99912	0	20.5871	3.43399	0.246866	3.64065	0.333333	8	3
225	2019	0.0425927	0.0425927	0.0425927	0.0425927	0.0425927	0.0425927	64.4	-0.027151	0.020816	9.18758	0.538266	0	0	0	8.38	3.51778	0	20.5768	3.46574	0.218258	3.64628	0.5	8	3
225	2020	0.0415178	0.0415178	0.0415156	0.0415178	0.0415156	0.0415156	68.8	0.16188	0.0192784	8.99752	0.591764	0	0	0	8.53	2.89901	0	20.5808	3.49651	0.202091	3.64404	0.333333	8	3
226	2011	0.0385651	0.0385651	0.0385651	0.43219	0.444378	0.0385651	37.2	-0.055906	0.024702	9.19817	0.114849	0	0	0	5.7	2.24723	0	20.7684	2.94444	0.497509	3.43562	0.333333	18	3
226	2012	0.0387047	0.0387047	0.0387047	0.0387047	0.0387047	0.0387047	40.1	-0.099106	0.00422453	9.13508	0.181347	0	0	0	6.21	2.58841	0	21.0002	2.99573	0.597451	3.44031	0.333333	18	3
226	2013	0.0315754	0.0315754	0.0315754	0.0315754	0.0315754	0.0315754	43.1	0.69585	0.00192391	9.14666	0.250338	0	0	0	6.58	3.02931	0	21.4905	3.04452	0.49023	3.94307	0.333333	18	3
226	2014	0.0309117	0.0309117	0.0309117	0.0309117	0.0309117	0.0309117	45.3	-0.036137	0.00343368	9.0477	0.282649	0	0	0	7.16	3.01818	0	21.5306	3.09104	0.509652	4.01345	0.333333	18	3
226	2015	0.0342829	0.0342829	0.0342829	0.0342829	0.0342829	0.0342829	46.8	0.307364	-0.0315193	9.06312	0.326386	0	0	0	7.35	2.45949	0	21.5778	3.13549	0.554425	4.03695	0.333333	18	3
226	2016	0.421017	0.454685	0.0365378	0.0365378	0.0365378	0.0365378	51.4	-0.299584	0.00644227	9.22641	0.33445	0	0	0	7.47	3.2262	0	21.6704	3.17805	0.499855	4.08407	0.333333	18	3
226	2018	0.0326006	0.0326006	0.0326006	0.0326006	0.0326006	0.0326006	65.3	-0.081829	-0.0203284	8.8465	0.485594	0	0	0	8.11	2.08471	0	21.737	3.2581	0.543568	4.04555	0.333333	18	3
226	2019	0.0347461	0.0347461	0.0347461	0.0347461	0.0347461	0.0347461	71.9	0.216314	0.00491753	8.86855	0.569889	0	0	0	8.45	1.94719	0	21.7147	3.29584	0.529874	4.05279	0.333333	18	3
226	2020	0.0334736	0.0334736	0.0334684	0.0334736	0.0334684	0.0334684	78.1	0.000839	-0.036018	8.87445	0.621558	0	0	0	8.8	2.45419	0	21.6775	3.3322	0.556464	4.0078	0.333333	18	3
227	2011	0.0305441	0.0305441	0.0305441	0.0305441	0.0305441	0.0305441	47.8	-0.460787	0.0261985	8.61432	0.148977	0	0	0	6.32	2.25636	0	22.9603	2.94444	0.823216	3.79615	0.428571	3	6
227	2012	0.0327553	0.0327553	0.0327553	0.0327553	0.0327553	0.0327553	50.2	-0.116055	0.0220145	8.72111	0.214509	0	0	0	6.53	2.20035	0	22.9869	2.99573	0.798468	3.79882	0.5	3	6
227	2013	0.0277252	0.0277252	0.0277252	0.0277252	0.0277252	0.0277252	55.9	-0.474007	0.0246157	8.74273	0.282859	0	0	0	6.57	2.96556	0	22.971	3.04452	0.779629	3.75924	0.5	3	6
227	2014	0.0252145	0.0252145	0.0252145	0.0252145	0.0252145	0.0252145	58.8	-0.394443	0.01245	8.73906	0.315129	0.693147	0	0.693147	6.88	3.27974	0	22.9095	3.09104	0.765699	3.71973	0.5	3	6
227	2015	0.0301741	0.0301741	0.0301741	0.0301741	0.0301741	0.0301741	62.2	0.159908	-0.0265458	8.98118	0.361784	2.19722	1.09861	1.94591	6.66	2.67859	0	22.8548	3.13549	0.78223	3.55633	0.5	3	6
227	2016	0.0295576	0.0295576	0.0295576	0.0295576	0.0295576	0.0295576	62.6	-0.136872	0.00425019	8.98143	0.359349	0	0	0	6.75	3.11458	0	22.6608	3.17805	0.773267	3.52374	0.428571	3	6
227	2017	0.0272381	0.0272381	0.0272381	0.0272381	0.0272381	0.0272381	64.2	1.19287	0.00033061	8.84722	0.417558	0	0	0	6.81	2.65197	0	22.5222	3.21888	0.75439	3.58876	0.428571	3	6
227	2018	0.0284476	0.0284476	0.0284476	0.0284476	0.0284476	0.0284476	65.8	-0.069694	-0.0772919	9.08783	0.486256	0	0	0	6.87	1.93246	0	22.4438	3.2581	0.815167	3.62461	0.428571	3	6
227	2019	0.0290541	0.0290541	0.0290541	0.0290541	0.0290541	0.0290541	67.3	0.19531	-0.0766254	8.95596	0.554004	0	0	0	6.93	2.54573	0	22.2289	3.29584	0.850198	3.57907	0.428571	3	6
228	2011	0.454155	0.0319289	0.465728	0.487996	0.367911	0.510395	37.8	-0.085026	0.0399728	9.16545	0.116195	0	0	0	6.85	3.25813	0	23.3486	2.94444	0.648312	3.47113	0.333333	8	3
228	2012	0.517284	0.0322419	0.534297	0.522698	0.459781	0.534573	40.1	0.056627	0.00173173	9.05579	0.180078	0	0	0	7.24	3.26034	13.4397	23.3115	2.99573	0.630917	3.27748	0.333333	8	3
228	2013	0.422456	0.333226	0.429378	0.424271	0.382629	0.437563	44.7	-0.182677	-0.0309753	8.82026	0.252286	0	0	0	7.39	3.42619	12.2061	23.2554	3.04452	0.62131	3.44496	0.333333	8	3
228	2014	0.470342	0.406903	0.475225	0.432422	0.375371	0.443517	47.6	-0.166206	-0.00248756	8.69718	0.279843	0	0	0	7.76	3.89596	12.2061	23.1401	3.09104	0.597773	3.44667	0.333333	8	3
228	2015	0.443241	0.0292282	0.45364	0.403236	0.376528	0.388312	48.9	-0.103218	-0.103007	8.74146	0.323952	0.693147	0	0.693147	7.85	3.46826	15.2018	22.9639	3.13549	0.628449	3.56215	0.333333	8	3
228	2016	0.315543	0.340776	0.0273842	0.343401	0.317203	0.322946	52.9	0.27754	0.00190546	8.79057	0.333472	0.693147	0.346574	0.346574	7.94	3.69707	0	22.9492	3.17805	0.620766	3.52836	0.333333	8	3
228	2017	0.366984	0.0283847	0.376335	0.355947	0.0283847	0.376335	56.5	0.013019	0.00649663	8.81567	0.389159	0.693147	0.693147	0	8.08	3.53608	0	22.981	3.21888	0.621864	3.54287	0.333333	8	3
228	2018	0.38292	0.0279443	0.391903	0.436845	0.417324	0.433712	60.3	0.135144	0.00907348	9.16419	0.466109	1.09861	0.693147	0.693147	8.23	2.99912	0	22.961	3.2581	0.608086	3.56561	0.333333	8	3
228	2019	0.401047	0.350868	0.395423	0.389508	0.385419	0.33251	64.4	0.203589	0.00693312	9.18758	0.538266	1.38629	0.693147	1.09861	8.38	3.51778	0	22.9128	3.29584	0.584022	3.56618	0.333333	8	3
228	2020	0.379441	0.0293482	0.388236	0.437662	0.416818	0.427123	68.8	0.262819	0.0108465	8.99752	0.591764	2.19722	1.60944	1.60944	8.53	2.89901	0	22.9957	3.3322	0.606005	3.54957	0.333333	8	3
229	2013	0.0503706	0.0503706	0.0503706	0.0503706	0.0503706	0.0503706	51.7	0.943574	0.0628199	8.88917	0.301921	2.02281	0	2.02281	9.86	3.01597	0	19.1559	3.04452	0.188982	3.64552	0.333333	5	9
229	2014	0.0370081	0.0370081	0.0370081	0.0370081	0.0370081	0.0370081	53.8	0.313712	0.0938633	8.90544	0.328137	2.48491	0	2.48491	9.64	2.75506	0	21.1444	3.09104	0.0926271	4.31698	0.333333	5	3
229	2015	0.0381884	0.0381884	0.0381884	0.0381884	0.0381884	0.0381884	55.5	1.75116	0.0617479	8.88613	0.37849	3.13549	1.09861	3.04452	9.3	2.9654	0	21.7422	3.13549	0.237634	4.22137	0.375	5	18
229	2016	0.0325706	0.0325706	0.0325706	0.0325706	0.0325706	0.0325706	56.6	0.315066	0.065433	9.02124	0.375044	3.66356	2.70805	3.21888	9.26	3.0727	0	21.9827	3.17805	0.337898	4.21914	0.375	5	18
229	2017	0.412256	0.0357775	0.422762	0.399858	0.0357775	0.422762	57.5	0.192245	0.0762457	8.87151	0.441431	3.80666	3.4012	2.77259	9.46	2.45012	0	22.1341	3.21888	0.364926	4.15395	0.375	5	18
229	2018	0.0395924	0.0395924	0.0395924	0.0395924	0.0395924	0.0395924	58.4	0.304798	0.0792549	9.21473	0.550513	3.52636	3.13549	2.48491	9.67	2.97956	0	22.1655	3.2581	0.312123	4.10974	0.375	5	18
229	2019	0.0405617	0.0405617	0.0405617	0.0405617	0.0405617	0.0405617	59.2	-0.255435	0.0528176	8.97056	0.64725	3.63759	3.29584	2.48491	9.88	2.60648	0	22.1384	3.29584	0.253447	4.0585	0.375	5	18
229	2020	0.0389053	0.0389053	0.0389024	0.434815	0.447713	0.0389024	60	-0.241643	0.0352345	8.98193	0.701836	3.3322	2.77259	2.56495	10.1	2.48607	0	22.1192	3.3322	0.215325	3.98573	0.375	5	18
230	2011	0.551414	0.564682	0.475497	0.601734	0.587941	0.566623	37.8	0.334824	0.0213141	9.16545	0.116195	0.693147	0	0.693147	6.85	3.25813	0	21.3898	2.89037	0.226445	3.15449	0.333333	8	9
230	2012	0.564445	0.0395289	0.583009	0.565997	0.456649	0.575448	40.1	0.635156	0.0248609	9.05579	0.180078	1.38629	0	1.38629	7.24	3.26034	0	21.599	2.94444	0.346862	3.16952	0.333333	8	3
230	2013	0.504861	0.522563	0.448777	0.425326	0.441832	0.0338485	44.7	0.203994	0.0335598	8.82026	0.252286	1.94591	0	1.94591	7.39	3.42619	0	21.7086	2.99573	0.384289	3.1227	0.333333	8	3
230	2014	0.389953	0.42271	0.0337992	0.466299	0.481365	0.0337992	47.6	0.264985	0.0350501	8.69718	0.279843	1.94591	0	1.94591	7.76	3.89596	0	21.8566	3.04452	0.435378	3.12338	0.333333	8	3
230	2015	0.521676	0.444321	0.519781	0.561026	0.553436	0.536065	48.9	0.435193	0.0346968	8.74146	0.323952	2.48491	1.60944	2.07944	7.85	3.46826	0	21.9076	3.09104	0.419911	3.1331	0.333333	8	3
230	2017	0.461673	0.469027	0.436269	0.447788	0.446076	0.409165	56.5	0.469251	0.0388724	8.81567	0.389159	2.77259	2.30259	1.94591	8.08	3.53608	0	22.29	3.17805	0.341871	3.22798	0.333333	8	3
230	2018	0.478535	0.514781	0.355929	0.494251	0.499902	0.451312	60.3	0.908167	0.0433051	9.16419	0.466109	2.3979	1.60944	1.94591	8.23	2.99912	0	22.3632	3.21888	0.363459	3.82761	0.375	8	3
230	2019	0.491336	0.490895	0.46521	0.499566	0.495914	0.46521	64.4	0.667392	0.0451585	9.18758	0.538266	3.58352	3.21888	2.48491	8.38	3.51778	0	22.5576	3.2581	0.431899	3.78669	0.375	8	9
230	2020	0.524038	0.478711	0.524831	0.532326	0.507626	0.539403	68.8	0.331424	0.0460025	8.99752	0.591764	2.83321	2.48491	1.79176	8.53	2.89901	0	22.6546	3.29584	0.448873	3.7911	0.333333	8	9
231	2011	0.033264	0.033264	0.033264	0.033264	0.033264	0.033264	34.6	0.636373	0.0636817	9.05099	0.125047	0.693147	0.693147	0	4.53	3.65296	13.41	22.5173	2.70805	0.456107	3.16224	0.444444	20	3
231	2012	0.0301731	0.0301731	0.0301731	0.0301731	0.0301731	0.0301731	38.9	-0.128232	0.0297943	8.9548	0.1947	1.01503	0.554518	0.460517	5.19	3.0706	15.5501	23.0225	2.77259	0.578615	3.25579	0.444444	20	3
231	2013	0.0254171	0.0254171	0.0254171	0.0254171	0.0254171	0.0254171	43.9	0.19415	0.00345573	9.08126	0.26013	1.33692	0.415888	0.921034	5.19	4.12386	14.5794	23.1876	2.83321	0.643807	3.16533	0.333333	20	3
231	2014	0.0228166	0.0228166	0.0228166	0.255004	0.263243	0.0228166	45.7	-0.453029	0.0141679	9.05298	0.283936	1.65881	0.277259	1.38155	4.96	4.12386	15.2588	23.6952	2.89037	0.562241	4.04842	0.333333	20	3
231	2015	0.0219621	0.0219621	0.0219621	0.245454	0.252154	0.0219621	50.3	0.14104	0.00540333	9.01773	0.328983	1.9807	0.138629	1.84207	4.84	3.88706	15.0494	23.6876	2.94444	0.57365	4.08968	0.333333	20	3
231	2016	0.0227987	0.0227987	0.0227987	0.0227987	0.0227987	0.0227987	52.2	0.436181	-0.0284977	9.12576	0.335785	2.30259	0	2.30259	4.8	3.86047	15.0838	23.8249	2.99573	0.56106	4.00631	0.333333	20	3
231	2017	0.279441	0.301787	0.0242511	0.356704	0.0242511	0.377136	55.2	-0.196544	0.0426256	8.78966	0.392621	2.19722	0	2.19722	4.83	4.12386	0	23.8161	3.04452	0.522167	3.95003	0.333333	20	3
231	2018	0.391086	0.318118	0.394786	0.319401	0.293466	0.299972	58.3	0.125001	0.069386	8.71915	0.477552	1.79176	0	1.79176	4.85	3.91485	0	23.8851	3.09104	0.502393	3.84979	0.25	20	3
231	2019	0.345859	0.294575	0.344603	0.315039	0.0236716	0.331982	61.5	-0.017358	0.0371161	8.72144	0.567309	1.09861	0	1.09861	4.88	3.61922	0	23.8811	3.13549	0.483047	3.7626	0.333333	20	3
231	2020	0.276837	0.0240252	0.28315	0.347565	0.0240098	0.366515	64.7	0.170144	0.00543625	8.60264	0.631034	1.09861	0	1.09861	4.9	3.11271	0	23.8698	3.17805	0.479072	3.77651	0.333333	20	3
232	2011	0.0313962	0.0313962	0.0313962	0.0313962	0.0313962	0.0313962	60.4	0.069305	0.136861	9.31803	0.204664	0	0	0	7.88	1.83936	0	22.8015	2.99573	0.284319	4.32671	0.5	9	4
232	2012	0.0360598	0.0360598	0.0360598	0.0360598	0.0360598	0.0360598	63.1	-0.090611	0.0481537	9.15186	0.267927	0	0	0	8.33	2.31687	0	22.757	3.04452	0.203434	4.3255	0.333333	9	4
232	2013	0.408599	0.0316035	0.419011	0.397116	0.0316035	0.41987	66	0.006234	0.0743266	9.24038	0.343012	0	0	0	8.64	2.40077	12.2706	22.828	3.09104	0.197314	4.32212	0.375	9	4
232	2014	0.03206	0.03206	0.03206	0.03206	0.03206	0.03206	68.5	-0.041999	0.077972	9.18492	0.367325	0	0	0	9.3	2.48915	12.2706	23.0214	3.13549	0.232986	4.23084	0.333333	9	4
232	2015	0.33596	0.362825	0.0291561	0.0291561	0.0291561	0.0291561	72.4	-0.027981	0.110591	9.28998	0.417204	0.693147	0	0.693147	9.68	2.36489	12.2706	23.3439	3.17805	0.196852	4.19785	0.333333	9	4
232	2016	0.303688	0.0263554	0.311427	0.294555	0.0263554	0.310813	74	0.351195	0.0663862	9.40393	0.408241	1.03972	0.549306	0.693147	9.86	2.02054	12.4425	23.4352	3.21888	0.236022	4.21317	0.375	9	4
232	2017	0.310503	0.335333	0.0269469	0.371763	0.381911	0.0269469	76.2	0.142775	0.0694739	9.3889	0.486126	1.38629	1.09861	0.693147	10.2	2.4031	0	23.486	3.2581	0.227687	4.21333	0.333333	9	4
232	2018	0.352951	0.30212	0.35167	0.384403	0.380103	0.368763	78.4	0.139963	0.0422225	9.34163	0.602473	1.79176	1.60944	0.693147	10.56	1.90516	0	23.5649	3.29584	0.265539	4.21438	0.333333	9	4
232	2019	0.372424	0.0254898	0.381161	0.417426	0.414364	0.401104	80.5	0.63897	0.055975	9.42634	0.698737	1.79176	1.60944	0.693147	10.92	1.98512	0	23.6747	3.3322	0.29566	4.23306	0.375	9	4
232	2020	0.380905	0.0260703	0.389664	0.404115	0.38819	0.397787	82.6	0.2985	0.0645943	9.4428	0.759788	1.94591	1.38629	1.38629	11.3	1.68997	0	23.7625	3.3673	0.311107	4.22862	0.333333	9	4
233	2011	0.473537	0.513964	0.0410957	0.0410957	0.0410957	0.0410957	36.1	-0.213787	0.0377897	9.0697	0.108862	0	0	0	5.18	2.92004	13.188	21.3381	2.70805	0.415754	3.9682	0.444444	11	3
233	2012	0.0374002	0.0374002	0.0374002	0.0374002	0.0374002	0.0374002	41.5	0.152903	0.00347337	9.20342	0.171101	0	0	0	5.44	2.82575	10.4833	21.7847	2.77259	0.438415	4.1016	0.444444	11	3
233	2013	0.0333846	0.0333846	0.0333846	0.0333846	0.0333846	0.0333846	46.5	-0.093689	-0.0590343	9.20744	0.237087	0	0	0	5.61	3.54581	10.4833	21.7126	2.83321	0.45327	4.02036	0.444444	11	3
233	2015	0.488847	0.0424244	0.500316	0.0424244	0.0424244	0.0424244	50.5	0.163164	-0.103879	9.04888	0.299065	1.60944	1.09861	1.09861	6.32	3.6282	9.79016	21.6893	2.94444	0.566617	4.00196	0.444444	11	3
233	2016	0.526523	0.0370167	0.53994	0.596503	0.529293	0.617364	53.3	0.395501	0.0332129	9.29698	0.313734	1.60944	0.693147	1.38629	6.42	2.79027	0	22.0768	2.99573	0.652444	4.03362	0.444444	11	3
233	2017	0.414318	0.0359564	0.424876	0.401857	0.0359564	0.424876	57	-0.273133	0.00915976	9.09313	0.374822	1.79176	1.38629	1.09861	6.56	3.07404	0	22.1399	3.04452	0.656304	3.91708	0.5	11	3
233	2018	0.437682	0.0379841	0.447951	0.42509	0.438235	0.0379841	60.7	-0.775783	-0.113956	9.17451	0.452383	1.38629	0.693147	1.09861	6.69	4.12013	0	22.136	3.09104	0.762301	3.93825	0.428571	11	3
233	2019	0.042906	0.042906	0.042906	0.592733	0.55338	0.567742	64.4	-0.789139	-0.36573	9.02822	0.532896	2.56495	2.3979	1.09861	6.84	3.31404	0	21.2979	3.13549	0.97959	3.93626	0.428571	11	3
234	2013	0.0384538	0.0384538	0.0384538	0.0384538	0.0384538	0.0384538	43.9	0.313948	0.206226	9.08194	0.249883	0	0	0	7.22	2.51195	12.1007	20.8574	3.21888	0.150741	4.37218	0.333333	22	2
234	2014	0.0344743	0.0344743	0.0344743	0.0344743	0.0344743	0.0344743	45.7	0.668491	0.196396	9.09144	0.28	0	0	0	7.8	2.04142	0	21.2196	3.2581	0.265747	4.36617	0.333333	22	2
234	2015	0.0347406	0.0347406	0.0347406	0.0347406	0.0347406	0.0347406	48.3	1.66597	0.149832	9.14142	0.327093	0	0	0	7.69	2.13665	0	21.3766	3.29584	0.222466	4.36016	0.333333	22	2
234	2016	0.0420828	0.0420828	0.0420828	0.0420828	0.0420828	0.0420828	51.6	0.123962	0.11892	9.26748	0.333295	0.693147	0	0.693147	8.15	1.548	0	21.3948	3.3322	0.0946737	4.35655	0.333333	22	2
234	2018	0.0461887	0.0461887	0.0461887	0.0461887	0.0461887	0.0461887	57.2	0.58655	0.153672	9.0043	0.489822	1.09861	0	1.09861	8.79	1.77326	0	21.6879	3.4012	0.10764	4.36591	0.428571	22	2
234	2019	0.0458269	0.0458269	0.0458269	0.0458269	0.0458269	0.0458269	59.4	-0.160155	0.0641029	9.08648	0.580953	0.693147	0	0.693147	9.14	1.37234	0	21.7036	3.43399	0.200244	4.36008	0.428571	22	2
234	2020	0.0429747	0.0429747	0.0429729	0.0429747	0.0429729	0.0429729	61.1	0.46658	0.0412417	9.18297	0.638954	0.693147	0	0.693147	9.49	1.39146	0	21.9953	3.46574	0.32235	4.43162	0.333333	22	2
235	2011	0.0340573	0.0340573	0.0340573	0.0340573	0.0340573	0.0340573	60.4	-0.07179	0.0209408	9.31803	0.204664	0	0	0	7.88	1.83936	12.449	22.8175	2.70805	0.5927	3.5695	0.454545	9	4
235	2012	0.0376548	0.0376548	0.0376548	0.0376548	0.0376548	0.0376548	63.1	0.501854	0.047343	9.15186	0.267927	0	0	0	8.33	2.31687	12.5354	22.978	2.77259	0.59808	3.6447	0.333333	9	4
235	2013	0.0341226	0.0341226	0.0341226	0.0341226	0.0341226	0.0341226	66	-0.480901	0.112719	9.24038	0.343012	0	0	0	8.64	2.40077	12.5425	23.0081	2.83321	0.533225	3.58047	0.333333	9	4
235	2014	0.0314919	0.0314919	0.0314919	0.0314919	0.0314919	0.0314919	68.5	-0.232937	0.106898	9.18492	0.367325	1.38629	0	1.38629	9.3	2.48915	13.6268	22.9804	2.89037	0.475295	3.58606	0.333333	9	4
235	2015	0.0339889	0.0339889	0.0339889	0.0339889	0.0339889	0.0339889	72.4	-0.240487	0.0664138	9.28998	0.417204	2.13833	1.44519	0.693147	9.68	2.36489	12.3371	22.9956	2.94444	0.478615	3.79549	0.333333	9	4
235	2016	0.394255	0.030494	0.404302	0.405292	0.353225	0.403505	74	0.360845	0.042841	9.40393	0.408241	2.89037	2.89037	0	9.86	2.02054	12.3371	23.4798	2.99573	0.476761	3.82289	0.333333	9	4
235	2017	0.0313554	0.0313554	0.0313554	0.0313554	0.0313554	0.0313554	76.2	0.467002	0.00593031	9.3889	0.486126	2.30259	2.30259	0	10.2	2.4031	0	23.5791	3.04452	0.512	3.65738	0.333333	9	4
235	2018	0.0313959	0.0313959	0.0313959	0.0313959	0.0313959	0.0313959	78.4	0.296784	0.0214086	9.34163	0.602473	1.94591	1.94591	0	10.56	1.90516	0	23.7956	3.09104	0.589695	3.66537	0.333333	9	4
235	2019	0.029177	0.029177	0.029177	0.029177	0.029177	0.029177	80.5	0.111281	0.0465156	9.42634	0.698737	2.48491	2.3979	0.693147	10.92	1.98512	0	23.667	3.13549	0.499557	3.67133	0.333333	9	4
235	2020	0.0317757	0.0317757	0.0317696	0.0317757	0.0317696	0.0317696	82.6	-0.357417	0.0941819	9.4428	0.759788	2.30259	2.19722	0.693147	11.3	1.68997	0	23.6835	3.17805	0.435297	3.66799	0.333333	9	4
236	2012	0.0545732	0.0545732	0.0545732	0.0545732	0.0545732	0.0545732	43.7	-0.306296	-0.0305407	8.97866	0.198546	0	0	0	5.46	4.09457	0	19.3778	3.04452	0.613278	3.35583	0.333333	10	11
236	2013	0.0473902	0.0473902	0.0473902	0.0473902	0.0473902	0.0473902	46.4	0.523834	-0.0177191	8.95053	0.263037	0	0	0	5.68	3.69581	0	19.4516	3.09104	0.658523	3.55229	0.428571	10	11
236	2014	0.0423848	0.0423848	0.0423848	0.0423848	0.0423848	0.0423848	47.6	-0.789139	-0.124353	8.93208	0.291239	0	0	0	5.87	4.12386	0	19.6734	3.13549	0.769477	3.40165	0.375	10	11
[truncated: 24,050 more rows]
